# Supplementary material for: p53 modeling as a route to mesothelioma patients stratification and novel therapeutic identification
Source: J Transl Med. 2018 Oct 13;16:282. doi: 10.1186/s12967-018-1650-0 (PMC6186085; doi:10.1186/s12967-018-1650-0)
Supplement: Supplementary file 8 — Additional file 8: Table S8. Pearson correlation analysis of the STSFA scores. [file 12967_2018_1650_MOESM8_ESM.xlsx]

## Sheet: p53_wt_treated
Node_Name	617PT	618PT	634PT	655PT	M101PT	M614PT	M626PT	M632PT	M637PT	M640PT	M645PT	M663PT	M664PT	M666PT	M668PT	M669PT	M684PT	M685PT	M686PT	M687PT	M689PT	M690PT	M694PT	M703PT	M705PT	M714PT	M719PT
survival	0.64	1.59	4.67	1.49	0.67	0.64	1.22	0.28	3.89	0.77	1.26	1.11	2.1	2.13	0.47	2.05	1.39	0.55	0.36	2.63	0.37	0.53	2.51	0.54	0.17	0.16	0.34	Pearson correlation coefficient with survival
AATF	160	167	170	161	164	167	256	164	164	161	163	165	161	259	256	165	161	160	163	159	160	158	166	162	162	159	158	0.0492276
ABCB1	1514	1501	1610	1753	1208	2331	1784	1673	1506	1595	1600	1503	1494	1628	1769	2108	1267	1566	1708	806	1274	1317	1170	1653	1703	1617	1067	-0.125528
ABCC1	1749	1556	1276	1734	1384	1576	1704	1532	1429	1375	1377	1614	1484	1400	1421	1449	1420	1421	1369	1469	1613	1375	1394	1410	1219	1414	1629	-0.188992
AIFM2	1210	1205	1209	1257	1234	1198	1148	1183	1143	1120	1181	1191	1276	1029	1177	1140	1168	1140	1215	1070	1166	1219	1117	1115	1170	1237	1114	-0.167443
APAF1	1474	1344	1212	1524	1321	1352	1498	1352	1288	1349	1423	1278	1377	1280	1320	1349	1195	1222	1391	1307	1259	1484	1130	1356	896	1205	1492	-0.115799
AR	575	484	441	688	110	522	659	623	608	470	538	502	431	603	603	655	626	578	463	493	609	610	372	456	531	496	445	-0.0179134
ARID3A	1173	1074	914	1138	867	944	1034	929	1083	945	929	971	1002	1012	1044	935	826	943	928	997	872	1097	958	1085	854	953	952	0.110393
ATF3	1324	1374	1358	1463	1464	1281	1468	1425	1527	1370	1139	1240	1275	1459	1744	1705	1388	1474	1271	1316	1309	1340	1107	1374	1462	1191	1269	0.0526459
ATM	1361	1285	1252	1326	1112	1307	1256	1246	1245	1216	1284	1266	1260	1214	1288	1218	1102	1132	1316	1152	1108	1245	1156	1279	1070	1140	1173	0.0886706
ATR	1369	1295	1301	1340	1308	1326	1303	1284	1176	1227	1330	1265	1257	1181	1262	1260	1207	1195	1221	1160	1173	1215	1170	1308	1132	1210	1253	-0.0875262
AURKA	1046	862	713	861	959	949	873	822	796	851	996	810	913	800	904	757	890	868	901	948	1014	981	787	1064	778	1037	948	-0.559573
AXIN1	1225	1093	1007	1151	1034	1205	1090	1096	1041	1140	1178	1111	1216	1004	1139	1102	1131	1110	1106	1114	1205	1188	1087	1033	1072	1165	1149	-0.439023
Apoptosis	24212	22894	21729	26687	17615	23402	24080	21161	21958	22150	24532	22335	24729	21567	22825	22304	21207	23365	22955	20857	21381	22912	22770	23376	20486	23956	22772	-0.0471155
BAK1	1153	1076	1072	1126	968	1085	1061	1037	1092	1062	1096	1041	1183	1069	1131	1014	1092	1043	1076	1054	1154	1090	1050	1164	1008	1136	1106	-0.0737913
BAX	6956	6364	5243	6641	5378	6211	6669	5594	5981	5642	5851	6123	6405	5773	6061	5653	5804	6067	6521	6324	6403	6396	6499	6041	5458	5944	5911	-0.144649
BBC3	1200	1050	948	1201	917	828	996	1060	1048	879	1155	973	1080	963	1065	969	995	1079	1038	1064	1056	1074	1060	1027	1096	932	991	-0.0309892
BCL2	1740	2038	1768	1991	1723	1749	1985	1653	1837	1956	1408	1598	1756	1863	2042	1804	1681	1726	1851	1732	1682	2071	1964	1882	1650	1792	1561	0.103049
BCL3	1140	1117	969	1054	1012	1094	1084	1015	966	998	1035	1070	1146	992	1105	1020	982	1058	1028	1032	1124	1094	1119	1048	1112	1112	938	-0.335414
BCL6	1135	1088	954	1098	939	1040	1001	966	983	1059	917	1020	1100	951	1081	979	934	1011	1040	943	1071	1041	1014	990	914	1080	972	-0.234604
BDKRB1	868	918	918	626	901	954	716	826	409	660	857	907	792	397	787	878	857	888	688	1061	1034	848	724	814	1082	815	1066	-0.320354
BNIP3L	1405	1393	1217	1481	1237	1373	1426	1236	1347	1294	1382	1344	1356	1299	1336	1313	1287	1327	1464	1319	1327	1460	1409	1318	1278	1268	1405	-0.142789
BRCA1	1890	1567	1342	1787	1722	1854	1752	1542	1519	1672	1818	1487	1810	1534	1698	1436	1582	1471	1710	1638	1680	1761	1539	1837	1349	1929	1768	-0.455059
BTG2	1235	1326	1266	1297	1181	1164	1261	1212	1225	1223	1190	1200	1248	1226	1383	1466	1280	1193	1238	1354	1132	1431	1177	1273	1378	1128	1232	0.117613
CALD1	1702	1603	1562	1744	1500	1722	1598	1633	1499	1668	1678	1570	1599	1531	1606	1617	1530	1611	1617	1384	1700	1641	1618	1581	1506	1755	1637	-0.432697
CASP8	1267	1213	1264	1288	1267	1219	1238	1182	1161	1153	1293	1184	1248	1158	1297	1154	1116	1085	1250	1221	1118	1208	1171	1346	1116	1203	1262	-0.00729848
CCNA2	0	0	0	0	0	0	0	0	0	0	0	0	0	0	0	0	0	0	0	0	0	0	0	0	0	0	0	#DIV/0!
CCNB1	0	0	0	0	0	6	0	0	0	0	0	0	0	0	0	0	0	0	0	0	0	0	0	0	0	0	0	-0.112306
CCND1	4450	4577	4648	4985	3697	5174	4632	5181	3728	3533	5250	4885	5112	3979	4752	4605	4615	4508	3840	4414	4762	4710	4243	4144	4072	4317	4572	-0.0699543
CCNG1	1700	1478	1510	1588	1412	1426	1601	1527	1368	1465	1614	1407	1376	1358	1437	1468	1404	1511	1512	1279	1481	1556	1622	1632	1523	1417	1398	-0.224324
CD44	1841	2115	1634	1790	2396	1665	1959	1700	1972	1863	2070	1640	1894	1854	2109	1662	1884	1725	1768	1997	1904	1936	2086	2047	1906	1746	1959	-0.065975
CD58	984	1035	1002	1086	834	945	1014	938	1198	980	1021	911	978	1133	1168	934	995	928	873	959	983	990	1021	1094	961	1000	987	0.34552
CD59	1475	1436	1494	1614	1398	1451	1579	1459	1551	1467	1577	1434	1468	1473	1518	1366	1483	1474	1429	1520	1413	1537	1618	1608	1478	1441	1467	0.238089
CD82	1311	1346	1145	1398	1090	1346	1299	1318	1263	1294	1246	1242	1513	1229	1253	1167	1213	1291	1245	1330	1409	1458	1319	1321	1182	1262	1221	-0.117632
CDC20	958	874	514	810	840	954	830	697	666	830	834	712	1001	723	840	764	857	736	828	917	907	864	644	921	637	967	851	-0.485156
CDC25A	457	262	297	436	370	352	379	312	354	408	406	307	393	395	457	382	373	427	362	422	359	413	309	496	378	480	351	-0.353232
CDK2	0	0	0	0	0	0	0	0	0	0	0	0	0	0	0	0	0	0	0	0	0	0	0	0	0	0	0	#DIV/0!
CDK4	1230	1043	1052	1216	1031	1220	1204	1088	1015	1137	1305	1083	1099	1020	1090	1086	1163	1180	1215	1094	1165	1200	1126	1179	1101	1124	1170	-0.458836
CDK5	1037	962	962	1108	875	1012	1043	914	1011	927	1057	868	1077	1045	1044	871	1012	1016	988	1081	987	969	1048	1029	1049	1124	909	0.0662631
CDK9	1157	1174	1110	1275	1024	1097	1173	1123	1122	1093	1131	1114	1202	1093	1206	1128	1125	1159	1098	1130	1121	1144	1232	1155	1213	1207	1162	-0.0523316
CDKN1A	2039	1879	1671	2227	1711	1668	1885	1847	1918	1568	2056	1805	1917	1860	1966	1838	1656	1875	1776	1636	1664	1945	1937	1899	1749	1246	1779	0.110832
CDKN1B	297	413	567	586	486	441	589	760	529	529	791	544	690	660	741	701	731	525	441	641	388	604	428	713	688	554	650	0.0132206
CDKN2A	563	652	938	830	452	681	722	510	846	517	700	823	651	778	833	869	582	607	459	550	509	677	843	751	837	1132	478	0.349455
CHEK1	1204	1049	815	1043	1009	1189	1018	999	896	943	1096	1064	1040	899	1004	883	1033	980	980	1047	1051	1037	951	1214	884	1094	1188	-0.534195
CHEK2	1352	1331	1201	1312	1151	1305	1245	1168	1184	1212	1289	1224	1273	1189	1309	1174	1272	1213	1278	1199	1258	1247	1476	1352	1269	1291	1148	-0.0973364
CIAPIN1	1130	999	1025	1133	950	1085	1061	1025	943	1060	1096	996	1105	955	1031	951	1043	1065	1076	1016	1067	1058	1136	1063	1076	1132	1028	-0.325736
CKB	1068	1266	1511	1157	991	847	1288	853	1571	898	952	1173	1181	1544	1538	1154	885	1022	958	1115	1281	1180	1102	918	1357	1121	1131	0.495769
CKM	482	154	253	306	151	301	320	810	451	476	333	324	433	348	425	502	1251	321	250	344	354	371	291	368	290	286	190	-0.0114968
CKS2	940	850	760	930	831	933	916	865	747	831	869	764	934	776	882	816	855	807	854	906	928	833	771	946	864	937	915	-0.533702
COL18A1	1507	1482	1343	1706	1163	1345	1711	1451	1407	1340	1306	1510	1547	1391	1509	1498	1366	1272	1391	1369	1473	1452	1253	1326	1388	1313	1526	-0.0303234
CSNK2A2	1264	1131	1069	1243	1062	1197	1191	1125	1106	1143	1227	1157	1198	1065	1149	1123	1134	1201	1227	1082	1172	1290	1195	1186	1139	1188	1149	-0.443173
CXCR4	1618	2017	1287	1732	2206	1608	1765	1721	1650	1799	1481	1426	1838	1533	2035	1599	1722	1545	1391	1550	1501	1650	1450	1736	1340	1313	1316	-0.110823
Cellularsenescence	-12161	-9598	-9808	-10292	-10375	-10250	-9862	-9378	-9052	-10763	-9807	-9347	-11403	-8252	-10444	-8060	-10612	-11078	-11840	-10386	-12765	-12710	-11122	-9581	-9102	-13328	-10803	0.386007
DDB2	1350	1189	1275	1446	1203	1051	1245	1250	1204	1059	1258	1145	1243	1150	1292	1117	1202	1232	1157	1274	1188	1330	1360	1254	1352	1132	1252	0.0873131
DDIT4	1281	1495	1067	1254	1290	1176	1196	1155	1020	1264	1270	1331	1278	1102	1206	1156	1125	1131	1346	1041	1169	1152	953	1145	982	1202	1140	-0.337852
DDX5	1586	1584	1550	1663	1487	1519	1582	1497	1491	1481	1525	1476	1551	1472	1585	1499	1442	1445	1444	1443	1517	1508	1522	1591	1478	1560	1478	0.0192483
DFNA5	0	0	0	0	0	0	0	0	0	0	0	0	0	0	0	0	0	0	0	0	0	0	0	0	0	0	0	#DIV/0!
DKK1	1177	755	620	691	586	1066	924	720	392	849	1093	514	1063	437	522	559	808	1083	920	219	581	579	1029	1221	600	649	957	-0.317842
DNAdamage	0	0	0	0	0	0	0	0	0	0	0	0	0	0	0	0	0	0	0	0	0	0	0	0	0	0	0	#DIV/0!
DUSP2	954	973	961	1083	1073	899	1016	906	1025	1034	814	935	916	1000	1398	1085	1033	927	792	829	848	909	750	1154	1040	936	796	-0.0566215
DUSP4	1063	1060	958	1139	878	1079	1043	900	1083	1005	1029	1052	979	1093	1280	948	936	1038	1037	597	900	1016	1006	1118	962	889	899	-0.102549
DUSP5	1316	1285	1379	1383	1406	1135	1400	1095	1262	1124	1238	1295	1287	1235	1592	1206	1305	1180	1177	1176	1563	1346	1141	1480	1435	1300	1254	-0.14351
DYRK2	1238	1144	1096	1410	1038	1333	1276	1201	1310	1373	1305	1210	1201	1246	1280	1220	1107	1181	1266	1051	1205	1340	1046	1196	968	1223	1240	-0.161819
E2F1	2699	2197	1854	2650	2149	2758	2576	2486	1776	2183	2812	2303	2618	1997	2459	2167	2571	2490	2155	2579	2633	2626	2486	2430	2239	2879	2468	-0.52673
ECT2	1086	990	805	979	1050	1068	1058	930	825	1044	1055	874	988	831	959	888	900	865	963	925	1002	1100	827	1062	753	943	1068	-0.492844
EDA2R	1294	1085	1187	1385	1030	842	1191	1155	991	938	1188	1088	818	973	1022	1078	983	1067	1085	954	1047	1149	1179	1131	1093	734	1149	0.039196
EGFR	2774	2510	2567	2379	2724	2592	2416	2450	2030	2356	2385	2509	2660	2003	2387	2264	2494	2422	2627	2387	3067	2755	2902	2640	2688	2931	2850	-0.429461
EIF2AK2	1254	1246	1315	1295	1157	1276	1284	1202	1202	1124	1256	1253	1189	1181	1194	1163	1073	1109	1205	1082	1306	1233	1071	1244	1093	1128	1361	-0.0129158
ELAVL1	1280	1186	1137	1277	1087	1227	1229	1182	1096	1182	1178	1175	1226	1087	1169	1145	1197	1174	1218	1212	1205	1290	1138	1216	1160	1228	1227	-0.435223
EPHB4	871	757	598	870	722	794	886	712	639	716	767	744	721	699	747	731	737	754	746	850	810	782	738	781	688	728	827	-0.431657
ERBB2	1640	1605	1676	1609	1501	1663	1682	1569	1337	1556	1553	1578	1810	1345	1480	1550	1461	1594	1638	1677	1605	1848	1642	1579	1634	1726	1764	-0.218193
ESR1	1452	1432	1601	1659	851	1278	1521	1550	1715	1435	1289	1264	1502	1559	1743	1449	1222	1251	1325	1141	1044	1518	1363	1465	1114	1227	1186	0.389437
EZH2	2440	2057	1851	2477	2090	2107	2217	2160	1922	2152	2374	1874	2400	1964	2233	1971	2234	2139	2219	2287	2294	2401	2025	2268	1829	2353	2207	-0.394882
FAS	1232	1196	1272	1278	1074	1329	1083	1239	1124	1250	1309	1081	1213	1117	1316	1140	1205	1138	1343	1028	909	1409	1256	1404	1199	1227	1224	-0.160918
FDXR	1283	1033	1172	1247	998	952	1097	1091	1001	948	1130	997	1188	997	1105	1002	1050	1090	1049	1102	1063	1017	1220	1161	1245	1131	1056	0.0510421
FEN1	1267	1043	1006	1177	1078	1191	1158	1076	967	1058	1210	1036	1148	975	1106	973	1153	1097	1137	1104	1173	1171	1097	1228	1121	1278	1165	-0.582848
FGF2	1109	1036	1146	1068	867	1170	912	876	808	926	1431	923	1016	885	1094	958	966	1103	1039	461	1048	1061	1150	1231	1126	1035	1072	-0.249339
FHL2	1325	1308	1298	1362	1366	1315	1220	1320	1088	1277	1344	1411	1432	1127	1290	1316	1129	1299	1020	1204	1486	1349	1193	1317	1209	1349	1432	-0.299082
FOS	2888	2940	2344	2783	3016	2299	2947	2504	2703	2739	2073	2685	2468	2771	3196	2978	2638	2416	2617	2623	2140	2648	2489	2734	2692	2235	2135	0.0222387
FOXM1	1057	866	657	939	890	975	973	861	762	765	1051	817	937	775	898	784	933	892	894	946	999	1024	754	970	707	941	1006	-0.51919
GADD45A	1103	1005	832	1054	908	992	1031	934	907	867	1026	895	1070	883	1052	989	910	885	984	825	1161	907	998	1061	859	959	986	-0.313366
GAPDH	1726	1646	1490	1712	1419	1697	1707	1584	1484	1440	1705	1567	1625	1480	1551	1500	1582	1570	1460	1562	1594	1674	1595	1522	1490	1554	1603	-0.16123
GSTP1	1745	1563	1493	1728	1566	1764	1679	1651	1562	1627	1697	1591	1812	1511	1593	1584	1738	1704	1657	1720	1724	1717	1698	1586	1670	1691	1691	-0.371382
GTSE1	1088	857	688	1020	886	967	1049	840	847	870	1000	806	1022	862	977	839	914	883	889	962	981	982	842	1012	699	1035	994	-0.386791
H2AFZ	1210	1140	1038	1187	1015	1154	1115	1062	1068	1021	1190	1068	1139	1069	1137	1050	1170	1158	1118	1101	1206	1119	1119	1233	1208	1274	1187	-0.462156
HDAC1	1355	1307	1190	1394	1162	1296	1369	1108	1242	1282	1146	1221	1359	1253	1353	1225	1199	1224	1354	1154	1222	1304	1268	1408	1220	1308	1217	-0.178055
HIC1	1529	1430	1204	1570	1259	1274	1384	1252	1310	1203	1300	1319	1346	1381	1497	1359	1185	1243	1218	1241	1266	1300	1108	1497	1254	1145	1290	-0.0924237
HIF1A	3598	3416	2983	3652	3029	3407	3523	3220	3120	3141	3513	3221	3533	3090	3423	3110	3178	3256	3147	3145	3371	3401	3298	3243	2950	3252	3238	-0.225463
HIPK2	1170	1113	1023	1238	908	956	1221	979	1112	967	1034	1037	1072	1048	1050	1049	962	960	1139	953	950	1132	1064	1094	935	1029	1143	0.0923118
HIPK4	316	345	232	370	158	316	280	200	345	232	280	200	400	258	358	300	345	400	332	158	358	232	100	345	400	390	358	-0.286223
HMMR	952	744	590	843	875	839	836	795	687	799	863	623	794	725	819	678	742	773	820	782	903	848	743	916	628	961	793	-0.575705
HNF4A	324	144	141	90	91	290	181	90	143	90	90	253	144	143	144	210	254	143	90	90	234	89	90	90	144	89	391	-0.136988
HOXA11	258	332	100	610	100	316	432	280	232	232	380	280	535	280	300	300	280	416	480	316	280	200	100	458	158	232	200	-0.156162
HSP90AB1	1409	1350	1229	1372	1280	1470	1388	1359	1260	1344	1377	1405	1367	1269	1346	1351	1355	1359	1343	1414	1400	1412	1343	1328	1337	1374	1382	-0.535485
HSPA4	3602	3607	3901	3751	3213	3736	3552	3778	3179	3235	3820	3615	3513	3239	3528	3480	3583	3374	3453	3412	3718	3619	3703	3576	3572	3620	3727	-0.062218
HTATIP2	943	1025	955	989	972	1002	924	851	1087	996	1023	912	1155	1041	1054	918	1029	992	924	889	1097	1152	1127	1139	799	1034	1044	0.104361
ICAM1	1337	1360	1168	1302	1242	1337	1325	1305	1219	1285	1237	1342	1268	1216	1350	1261	1157	1103	1270	1351	1222	1523	1159	1269	1134	1317	1284	-0.258335
ID3	1491	1586	1361	1535	1593	1414	1483	1283	1223	1302	1441	1498	1403	1276	1538	1448	1230	1328	1347	1305	1297	1272	1045	1353	1574	1157	1418	-0.228045
IER3	1297	1337	1048	1192	1300	1208	1104	1094	1043	1276	1027	1190	1261	1128	1279	1238	1071	1118	1021	1247	1080	1131	1157	1142	1250	1085	1138	-0.153536
IFI16	1475	1493	1448	1568	1214	1453	1510	1375	1463	1530	1421	1391	1567	1498	1542	1372	1368	1444	1562	1256	1465	1465	1514	1619	1269	1604	1363	-0.0314369
IFITM2	1093	1247	1240	1199	1230	1295	1196	1177	1057	1174	1264	1240	1313	1089	1187	1225	1238	1227	1215	1179	1229	1212	1271	1332	1363	1296	1112	-0.224853
IFNA1	0	0	0	0	0	0	0	0	0	0	0	0	0	0	0	0	0	0	0	0	0	0	0	0	0	0	0	#DIV/0!
IGF1R	1190	994	909	1115	1002	1172	1187	1063	982	1075	969	961	1146	890	1007	969	900	1122	1080	1077	1200	949	981	813	762	1142	1179	-0.237789
IGFBP1	649	870	331	255	217	669	658	174	109	639	660	109	962	404	217	109	456	656	782	109	306	174	827	347	565	440	328	-0.108661
IGFBP7	1502	1484	1326	1738	1305	1305	1604	1444	1496	1423	1540	1480	1570	1574	1647	1515	1335	1492	1302	1456	1628	1468	1482	1491	1284	1281	1548	0.065415
IL6	873	796	602	736	739	866	844	498	561	427	1070	721	732	692	879	740	793	637	669	474	692	541	902	1113	795	582	568	-0.135198
IQCB1	1033	976	874	1027	879	981	986	900	849	927	1002	962	998	832	944	946	918	939	958	957	924	950	926	1000	893	947	888	-0.289544
ISG15	1011	1307	1588	1168	1327	1062	1226	981	1145	952	1228	1248	1068	1193	1258	1140	1009	927	906	999	1554	1142	989	1513	1322	1212	1387	0.0970047
KAT2B	1153	1201	1241	1307	1164	1296	1132	1134	1177	1206	1223	1216	1124	1139	1252	1252	1108	1152	1126	1050	1185	1302	1211	1259	972	1126	1126	0.106134
KLF4	1126	1066	1362	1196	1370	932	1170	1209	1260	1183	1189	1009	1062	1267	1461	1416	1172	1148	1102	996	1284	1115	1241	1290	1392	1103	1284	0.0884869
KRT19	1198	1181	1199	1198	1176	1317	1107	1298	543	1169	1176	1268	1378	803	1200	1224	1306	1246	1103	1417	1286	1337	1260	674	1342	1403	1253	-0.30257
KRT8	1753	1667	1702	1646	1700	1736	1557	1631	859	1677	1735	1682	1886	1154	1453	1577	1697	1723	1550	1736	1769	1794	1769	1560	1801	1813	1626	-0.375744
LATS2	1396	1303	1345	1367	1208	1230	1274	1264	1175	1229	1235	1302	1181	1167	1224	1279	1134	1198	1148	1106	1274	1303	1148	1260	953	1078	1286	0.0829811
LTF	1150	473	417	829	425	506	866	361	669	781	469	421	663	754	661	880	593	526	1517	340	497	991	426	1262	855	822	705	-0.324516
MAP4	1280	1202	1127	1343	1209	1291	1275	1196	1197	1243	1167	1202	1261	1177	1247	1241	1217	1256	1171	1249	1236	1251	1230	1250	1196	1273	1304	-0.378976
MAP4K4	1535	1492	1344	1607	1379	1436	1445	1445	1457	1383	1518	1484	1403	1409	1442	1406	1325	1334	1462	1348	1503	1524	1349	1419	1321	1366	1508	-0.212694
MAPK1	0	0	0	0	0	0	0	0	0	0	0	0	0	0	0	0	0	0	0	0	0	0	0	0	0	0	0	#DIV/0!
MAPK14	830	826	815	803	679	809	802	736	680	728	767	705	589	692	720	644	737	798	817	923	811	800	813	813	800	863	834	-0.170097
MAPK8	1145	1010	960	1238	893	1093	1126	1005	1017	1073	1017	1012	1115	986	1090	1019	975	1030	1138	944	928	1099	947	1035	920	1019	1053	-0.195157
MAPK9	1189	1120	1094	1197	1007	1147	1204	1159	1033	1117	1208	1116	1195	1018	1101	1071	1005	1074	1191	974	1181	1182	1084	1151	1001	1226	1149	-0.36541
MCL1	1450	1714	1463	1516	1596	1422	1489	1413	1467	1414	1452	1427	1326	1426	1642	1587	1331	1298	1445	1235	1232	1411	1236	1471	1443	1133	1375	0.0498877
MCTS1	1121	1004	1018	1083	964	1071	1031	1009	932	987	1079	991	1067	920	1009	931	1099	1068	1022	949	1111	1064	1041	1145	1152	1072	1038	-0.47146
MDM2	224	130	86	265	124	55	216	190	234	325	64	89	288	176	247	136	113	254	200	152	204	196	87	120	22	154	154	-0.068319
MDM4	839	739	901	981	661	721	902	753	879	777	816	828	901	855	931	931	753	821	738	735	739	860	821	851	832	1052	658	0.220464
MGMT	985	875	760	982	890	986	840	811	818	855	754	849	985	830	964	841	931	973	913	650	927	889	948	836	1003	999	831	-0.465648
MMP1	3343	2166	1080	2562	2231	2352	1808	1606	2633	2472	2041	2517	1849	2058	2816	2045	1939	1907	1976	2102	2269	1826	2208	2473	1048	1371	1976	-0.0920865
MMP13	0	0	0	0	0	0	0	0	0	0	0	0	0	0	0	0	0	0	0	0	0	0	0	0	0	0	0	#DIV/0!
MMP2	5718	5285	4219	5395	4378	5282	5571	4497	4854	4616	4747	5121	5263	4688	4897	4636	4668	4925	5538	5186	5269	5312	5468	4879	4395	4804	4935	-0.151572
MSH2	1442	1336	1371	1468	1284	1413	1438	1306	1205	1223	1411	1318	1341	1206	1346	1346	1269	1269	1372	1310	1373	1413	1154	1382	1289	1452	1451	-0.34774
MUC1	1083	1223	876	971	1045	1078	1062	1075	797	887	1026	1143	1165	756	995	1159	1070	1080	1069	961	1153	1240	1104	991	1058	1253	1198	-0.510978
MYC	2973	2705	3043	2955	2591	2720	2700	2843	2718	2784	3075	2730	2958	2796	3279	2958	3003	2956	2951	3211	3035	2949	2863	3131	3400	3219	2785	-0.131132
MYCN	1356	962	642	1004	682	1386	723	1059	614	715	581	1209	844	614	507	741	653	1086	533	533	830	767	415	717	377	1003	839	-0.298005
NCL	1728	1615	1596	1715	1486	1698	1660	1592	1523	1603	1683	1617	1560	1532	1608	1599	1594	1542	1630	1662	1699	1681	1573	1631	1634	1607	1662	-0.318321
NLRC4	886	983	826	992	707	741	825	755	1030	732	777	741	892	1031	1007	810	838	759	751	771	833	909	817	1028	820	833	885	0.222117
NME1	1340	1217	1127	1222	1066	1255	1082	1105	960	1126	1227	1085	1310	1045	1128	1074	1247	1235	1075	1283	1327	1160	1141	1379	1362	1396	1207	-0.386682
NOTCH1	1080	1054	821	1187	872	790	1141	982	1021	790	852	879	874	968	1123	989	767	728	836	763	816	970	753	881	699	655	846	0.0972344
NOV	893	896	791	1021	586	697	837	939	931	807	1046	716	918	1142	1245	1092	952	871	822	1231	1004	733	1185	1099	692	827	948	0.243981
NR2C1	1063	975	919	1124	910	981	1060	928	926	966	987	953	1096	918	1032	956	944	920	1003	896	993	989	879	985	922	953	1025	-0.263693
NTN1	1425	832	696	1184	578	872	1020	1087	649	770	975	1021	1093	561	817	870	1024	771	795	1078	1088	987	772	759	920	682	1112	-0.248903
PADI4	475	280	158	158	672	464	300	158	332	495	158	280	809	300	280	380	475	200	370	158	475	158	532	424	345	316	585	-0.13738
PARK2	100	100	100	100	100	100	158	100	100	100	100	100	100	158	158	100	100	100	100	100	100	100	100	100	100	100	100	-0.00176054
PCBP4	1192	1011	850	1328	937	1068	1140	1052	932	1090	1060	991	1097	949	1125	1075	1108	1206	1057	1123	1096	1053	1195	1140	1052	1210	1096	-0.422436
PCNA	0	0	0	0	0	0	0	0	0	0	0	0	0	0	0	0	0	0	0	0	0	0	0	0	0	0	0	#DIV/0!
PDGFRB	1160	1154	914	1355	910	1070	1161	1048	1233	1056	1186	1085	1112	1199	1304	1194	977	1019	1079	873	1159	1126	1113	1129	864	879	1093	0.0405149
PDRG1	926	834	791	924	817	890	894	846	766	855	910	823	865	750	811	808	915	872	867	976	936	920	868	876	903	898	883	-0.410988
PEG3	703	805	795	983	600	740	868	774	877	781	794	985	659	853	968	901	501	735	509	537	455	726	789	745	757	773	699	0.194533
PERP	1213	1174	797	1485	827	1425	1453	1336	1135	1473	1454	1199	1537	980	1144	1007	1298	1439	1290	1246	1397	1276	1478	970	1155	1338	1058	-0.262153
PIDD1	1252	1069	1096	1276	1027	1096	1139	1094	1070	1085	1051	1021	1204	1072	1218	1025	1133	1138	1125	1073	991	1216	1179	1081	1145	1242	1048	-0.131455
PLAUR	1829	1842	1527	1860	1802	1770	1857	1718	1791	1689	1689	1755	1768	1726	1781	1624	1654	1754	1544	1830	1748	1707	1755	1671	1706	1597	1608	-0.0102085
POU4F1	113	71	144	416	74	71	289	73	111	305	72	169	361	143	237	71	116	73	69	73	73	142	144	168	149	350	69	-0.00480215
PPM1A	1146	1144	1144	1260	1009	1095	1200	1091	1110	1068	1155	1150	1171	1088	1138	1129	1040	1019	1086	1113	1056	1168	1067	1129	1084	996	1144	0.22891
PPM1D	1031	964	934	1092	855	932	1001	928	916	945	1031	947	987	894	968	917	853	897	967	868	1036	1059	909	999	869	969	1021	-0.248259
PRC1	1116	935	650	986	1041	1093	1064	933	790	959	1075	857	1077	824	942	848	864	922	949	949	1054	990	774	946	714	1061	1032	-0.563263
PRKCA	1194	1092	1047	1107	1117	1088	1305	1025	1032	1174	981	956	1205	1050	1089	1025	984	1066	1123	1016	1192	1247	1096	1388	932	1130	1428	-0.293713
PRKD1	902	933	812	1057	1024	987	1029	839	872	778	941	985	939	915	1011	979	867	850	962	670	844	943	1032	870	989	714	851	-0.11121
PRKDC	1426	1329	1223	1410	1223	1380	1394	1330	1223	1285	1318	1338	1301	1223	1262	1340	1211	1213	1339	1240	1339	1398	1148	1323	1198	1278	1296	-0.363577
PRKG1	831	846	675	1178	777	905	1048	929	1098	810	1011	1063	1024	1042	1071	1056	693	728	802	694	701	960	704	833	593	475	895	0.148564
PRSS50	424	416	258	424	232	585	390	332	280	424	464	500	485	232	485	470	370	390	258	332	597	520	100	316	504	258	445	-0.396001
PSEN1	1156	1167	1104	1242	1132	1151	1197	1079	1159	1091	1178	1125	1185	1118	1141	1131	1069	1064	1125	1183	1079	1198	1124	1180	1122	1089	1297	0.0323481
PSMD10	845	1070	1045	1176	1056	1134	1115	1088	1024	1059	1137	1046	1098	1006	1056	1008	1102	1067	1109	995	1125	1153	1056	1146	1060	1070	1103	-0.253363
PTEN	1173	1199	1214	1323	1100	1188	1169	1212	1135	1146	1248	1204	1035	1150	1239	1233	1185	1111	1207	1090	1036	1264	1096	1136	1220	1157	1144	-0.0865154
PTGS2	3225	4770	3077	3274	4588	3898	3652	3333	2971	2922	3979	3405	2727	3067	3735	3560	2847	2434	3206	2444	2308	2803	2494	3150	3282	1594	3024	-0.0451541
PTTG1	995	759	659	931	810	886	925	819	769	892	964	664	932	796	915	670	885	948	862	830	973	907	758	982	810	1090	772	-0.539098
RAD51	0	0	0	0	0	0	0	0	0	0	0	0	0	0	0	0	0	0	0	0	0	0	0	0	0	0	0	#DIV/0!
RAF1	1663	1506	1498	1623	1542	1552	1631	1444	1515	1520	1451	1460	1516	1467	1554	1466	1473	1485	1606	1530	1558	1568	1541	1595	1383	1606	1524	-0.168185
RAS	1908	1739	1659	2005	1804	1899	1895	1780	1719	1715	1858	1668	1827	1677	1791	1709	1710	1715	1769	1838	1804	1838	1730	1784	1607	1877	1955	-0.300513
RECQL4	1011	821	640	876	806	912	848	758	750	837	908	739	925	745	903	788	805	789	856	903	902	964	721	856	789	972	857	-0.535706
RGCC	1027	1011	932	1217	1068	893	1260	1061	1421	1053	930	1069	1073	1331	1484	1150	1074	1052	970	883	1067	1117	1063	1123	965	946	983	0.152086
RGS16	1242	1241	1230	1512	1068	1294	1335	1367	1242	1197	1109	1130	1294	1236	1425	1394	1220	1223	906	1311	965	1331	1165	1079	1240	1068	1080	0.23986
RPRM	908	756	1084	1087	491	991	1015	990	283	639	487	1025	1123	173	800	769	600	952	650	1202	1029	285	713	219	1164	665	1061	-0.0261834
RREB1	1178	1181	1084	1191	1017	1132	1159	1102	1197	1096	1059	1086	1162	1138	1196	1120	1031	1048	1154	1048	1047	1157	1046	1111	1031	1102	1090	0.101211
RRM2B	1296	1303	1350	1560	1160	1208	1301	1310	1278	1227	1418	1190	1217	1191	1231	1229	1064	1177	1287	1169	1169	1380	1232	1223	1213	1113	1282	0.152978
S100A2	879	689	493	632	552	691	755	632	514	647	742	652	809	514	649	687	783	906	679	677	808	575	839	682	613	980	918	-0.40936
S100A6	1304	1362	1162	1264	1309	1358	1270	1287	1354	1247	1382	1256	1517	1301	1389	1211	1420	1505	1327	1292	1362	1320	1522	1406	1350	1508	1359	-0.244955
SEMA3B	1390	1359	1622	1489	1492	1231	1341	1393	941	1427	1319	1310	1486	883	1238	1302	1423	1513	1393	1617	1375	1555	1586	806	1593	1510	1400	-0.0363705
SERPINB5	556	998	175	846	280	924	600	329	109	1008	1109	827	932	597	172	715	109	687	868	254	625	220	109	495	172	717	960	-0.296747
SERPINF1	1267	1315	1205	1464	1138	1254	1340	1303	1437	1159	1192	1270	1331	1447	1455	1388	1260	1283	1026	1219	1188	1264	1175	1373	1252	924	1134	0.289672
SESN2	1147	1037	1114	1214	1048	958	1121	987	966	1003	1005	1009	1074	993	1072	1013	928	983	1207	886	967	1174	1043	1052	1092	1166	1106	-0.216826
SFN	1208	1053	772	620	1210	1218	793	1266	363	1050	940	1117	1210	611	826	1094	1145	820	833	1169	1198	777	632	1045	1251	1245	1342	-0.530178
SGK1	1771	1758	1618	1772	1760	1808	1775	1688	1861	1939	1792	1725	1581	1773	1998	1822	1724	1783	1824	1709	1587	1649	1829	1741	1679	1568	1640	0.0194917
SIAH1	3022	2808	2549	3048	2430	2889	2965	2712	2611	2535	2966	2692	2897	2558	2781	2588	2735	2741	2653	2632	2789	2895	2780	2669	2484	2759	2716	-0.18153
SIVA1	1446	1363	1329	1538	1329	1410	1433	1290	1269	1282	1464	1367	1445	1300	1425	1312	1369	1337	1253	1390	1538	1417	1403	1461	1527	1621	1414	-0.347273
SLC2A1	2076	1927	1360	1760	1563	1979	2002	1532	1587	1651	1620	1819	2041	1499	1593	1521	1535	1643	1882	2086	2136	1966	1929	1662	1428	1695	1928	-0.194434
SLC2A4	409	272	392	518	289	182	457	209	435	324	254	300	422	425	632	314	629	415	253	143	398	251	462	425	609	596	370	-0.0420044
SLC6A6	1061	1032	898	1169	934	922	1139	1013	1221	943	904	986	1019	1155	1208	1051	880	851	1010	920	954	1066	1102	1057	785	940	1003	0.219197
SOX4	1380	1307	1137	1522	1172	1302	1425	1341	1147	1365	1226	1329	1305	1115	1162	1249	1206	1251	1320	1384	1259	1373	1182	1084	1125	1162	1311	-0.182853
SP7	210	181	141	252	144	643	514	90	334	143	143	344	416	444	211	611	90	335	143	143	90	179	90	180	91	232	313	0.112104
TCF7L2	738	769	794	805	715	705	695	751	667	710	804	773	782	658	792	775	802	750	828	718	744	756	714	820	778	772	686	-0.174337
TFDP1	1131	1068	984	1132	988	1034	1024	1038	969	1033	1124	967	1136	978	1051	1026	1001	1014	1097	1047	1119	1107	1009	1050	878	1081	1041	-0.223605
TGFA	898	982	821	855	756	655	866	778	857	723	910	891	775	924	810	777	647	597	771	697	673	761	794	1017	702	697	841	0.20286
TGFB1	2422	1847	1487	1930	1548	2020	1925	1594	1580	2022	2145	1523	2056	1611	1590	1586	1713	2090	2056	1182	1545	1562	2041	2558	1470	1562	1978	-0.262616
THBS1	184	0	0	0	211	0	0	0	73	236	0	0	0	28	0	0	0	0	127	0	0	0	0	190	0	0	58	-0.206046
TIAF1	837	693	722	801	682	745	777	707	812	749	742	747	929	731	789	755	698	759	783	714	703	644	821	817	500	884	593	0.211779
TIGAR	1126	977	1032	1088	992	977	1042	946	1108	860	1043	888	907	1033	1050	968	922	886	814	894	996	982	956	1129	1276	849	1099	0.0351823
TLR3	811	995	1230	1057	838	920	982	1032	942	873	908	879	884	934	1002	951	899	868	1076	905	778	1040	1068	1035	1001	902	1036	0.333561
TNFRSF10A	1205	1082	1054	1235	888	1185	1018	1047	1182	1005	1196	1024	1151	1199	1251	1041	1012	1084	1026	1291	980	1052	1023	1241	942	950	1188	0.216591
TNFRSF10B	2271	2224	1844	2358	2132	2066	2079	2035	2097	2093	2160	1904	2188	2040	2349	2127	2070	2091	2071	2113	1811	1984	2018	2278	1993	1819	2055	-0.0734445
TP53	14247	13017	13902	15215	11420	12092	13645	13583	12757	13056	13350	13062	13208	12660	12949	12725	12699	12882	13323	12757	12912	14817	13484	13683	11613	13869	13466	0.0429802
TP53AIP1	822	450	498	409	311	536	666	542	662	494	607	319	662	420	673	863	300	566	407	369	459	475	508	394	462	1077	513	-0.0342401
TP53I13	1321	1245	1134	1354	1108	1234	1158	1148	1172	1159	1177	1194	1403	1139	1257	1154	1165	1228	1174	1221	1214	1209	1240	1147	1194	1317	1215	-0.107208
TP53INP1	1346	1263	1430	1496	1203	1194	1311	1320	1231	1312	1288	1255	1279	1179	1321	1247	1199	1268	1443	1198	1055	1477	1221	1356	1290	1353	1311	-0.0598983
VEGFA	2913	2762	2553	1996	3552	2328	2847	2713	2080	2153	1959	2308	2438	1657	2938	1940	2765	2105	2750	2261	2880	3073	2764	2047	2512	2442	2303	-0.269916
VRK1	949	822	781	1000	834	876	943	792	805	818	889	826	843	825	912	823	833	783	835	869	1036	999	787	1004	874	952	915	-0.451667
WWP1	991	1044	1007	1031	938	990	1004	961	969	940	1055	954	1002	975	1023	970	863	899	969	947	977	1050	839	1069	914	937	1016	-0.0434553
XAF1	1172	1193	1300	1161	1075	1039	1103	1033	1172	1020	1090	1180	1140	1159	1287	1099	1088	1034	1114	969	1198	1216	1013	1292	1148	1091	1120	0.122417
YBX1	1500	1384	1297	1429	1343	1399	1383	1306	1404	1352	1360	1317	1485	1373	1425	1318	1470	1320	1334	1410	1368	1415	1290	1461	1395	1395	1399	-0.165173
ZMAT3	1406	1331	1271	1567	1255	1264	1387	1327	1264	1324	1479	1279	1221	1212	1257	1333	1229	1276	1255	1291	1158	1456	1326	1303	1298	1080	1342	0.00773871

## Sheet: p53_wt_untreated
Node_Name	M47PT	M48PT	M52PT	M53PT	M58PT	M608PT	M63PT	M67PT	M68PT	M691PT	M697PT	M699PT	M6PT	M700PT	M701PT	M704PT	M70PT	M710PT	M71PT	M73PT	M75PT	M76PT	M80PT	M82PT	M94PT	M98PT
survival	1.57	1.65	0.74	0.63	0.25	2.76	0.52	2.29	5.01	0.39	0.47	1.47	0.65	0.77	1.18	1.81	1.42	1.09	2.78	3.79	11.05	1.22	0.28	2.22	3.83	2.05	Pearson correlation coefficient with survival
AATF	166	165	165	165	162	164	159	162	167	161	168	159	254	161	158	159	164	163	267	169	160	164	164	162	167	164	-0.0239855
ABCB1	2206	1493	1715	1889	1359	1895	1221	1243	1749	1603	1691	1384	1443	1308	1064	1801	1850	1466	1225	1661	1464	1724	1598	1521	1940	2367	0.0496801
ABCC1	1424	1556	1567	1449	1419	1357	1252	1260	1245	1541	1395	1513	1449	1576	1324	1525	1584	1483	1465	1633	1443	1539	1615	1534	1488	1492	-0.13661
AIFM2	1094	1277	1275	1221	1205	1178	1028	1005	1098	1096	1130	1053	1144	1167	1106	897	1184	1182	1173	1263	1135	1117	1381	1306	1125	1176	-0.0846636
APAF1	1440	1349	1263	1306	1519	1358	1315	1251	1173	1397	1346	1325	1419	1294	1043	1344	1394	1311	1289	1357	1396	1340	1450	1476	1403	1400	-0.0265971
AR	573	677	572	478	348	658	477	486	614	672	813	621	466	576	474	652	541	583	347	616	595	588	723	384	699	437	0.0730509
ARID3A	990	913	944	1009	1045	1003	1004	978	693	1057	1000	940	1011	917	802	1086	995	954	983	986	1065	936	1058	961	1034	947	-0.0337915
ATF3	1217	1347	1268	1217	1393	1614	1370	1213	1019	1412	1157	1374	1448	1302	1347	1457	1388	1122	1154	1109	1315	1384	1468	1462	1563	1208	-0.13029
ATM	1305	1363	1257	1307	1299	1313	1168	1189	1177	1284	1283	1172	1244	1210	1053	1215	1321	1247	1289	1316	1271	1217	1356	1277	1393	1344	0.0666675
ATR	1307	1320	1319	1298	1314	1277	1114	1153	1253	1264	1285	1146	1279	1210	1050	1150	1329	1245	1331	1295	1337	1314	1380	1292	1377	1390	0.196693
AURKA	912	829	896	882	938	771	890	807	728	767	900	855	1067	913	919	972	901	885	847	785	1071	818	969	1035	837	929	0.102383
AXIN1	1156	1114	1114	1156	1088	1070	922	993	1072	1101	1091	1083	1147	1106	1013	1092	1114	1190	1153	1086	1093	1161	1150	1188	1110	1160	-0.0552571
Apoptosis	22940	22769	23628	24573	24636	21876	21316	18486	18880	22807	22279	21667	25137	23181	21606	23456	21988	24324	22450	22089	22705	24619	23230	22791	23288	23476	-0.281574
BAK1	1076	1009	1056	1100	1079	1037	983	954	887	1051	1051	1062	1142	1089	1062	1059	1052	1063	1022	1153	1160	1033	1135	1144	1072	1090	0.0972642
BAX	6095	5624	6070	6522	7280	5723	6143	5990	4860	6588	6135	6293	6959	6452	5915	6489	6124	6177	5799	5990	5985	6146	6118	6020	5948	5674	-0.437316
BBC3	923	848	999	968	1030	931	880	828	779	1063	840	1024	1094	922	963	1037	959	1007	1064	961	1131	938	1000	1101	948	882	0.153456
BCL2	2283	1412	1651	1745	1865	2217	1890	1805	1483	2178	2005	2155	1743	1671	1331	2133	2110	1645	2098	1758	1740	2044	1733	1650	2411	1743	-0.0427871
BCL3	1021	1002	1054	1032	992	1014	929	971	798	984	1025	1106	1061	1010	1005	965	1069	1100	1164	1062	1128	1030	1030	1059	976	1047	0.102358
BCL6	1037	953	1094	1049	1045	1000	1008	993	815	1009	1021	1044	1054	1018	887	934	1038	1050	1091	1011	1007	1028	1021	1040	1019	1055	-0.24892
BDKRB1	574	954	908	755	496	837	458	656	614	624	770	714	629	752	986	529	866	666	999	998	695	954	932	855	851	780	0.0439428
BNIP3L	1359	1381	1281	1408	1473	1359	1235	1314	1208	1441	1374	1319	1385	1355	1288	1452	1376	1446	1413	1392	1374	1391	1376	1391	1352	1326	-0.1423
BRCA1	1753	1581	1617	1691	1780	1576	1566	1495	1498	1660	1798	1546	1816	1605	1394	1699	1733	1520	1526	1445	1969	1641	1774	1819	1707	1836	0.205507
BTG2	1275	1223	1246	1170	1158	1468	1182	1037	1115	1333	1235	1360	1214	1204	1175	1254	1377	1142	1172	1214	1209	1263	1370	1257	1481	1173	-0.0347509
CALD1	1651	1624	1519	1746	1836	1570	1610	1536	1429	1717	1660	1565	1731	1595	1439	1568	1654	1696	1691	1604	1529	1728	1642	1661	1641	1702	-0.416361
CASP8	1254	1369	1299	1309	1264	1266	1115	1128	1180	1257	1200	1118	1272	1242	1141	1150	1318	1253	1239	1312	1305	1256	1272	1271	1419	1221	0.193458
CCNA2	0	0	0	0	0	0	0	0	0	0	0	0	0	0	0	0	0	0	0	0	0	0	0	0	0	0	#DIV/0!
CCNB1	0	0	0	0	0	0	44	0	0	0	0	0	0	0	0	0	0	0	0	0	0	0	0	0	0	0	-0.13634
CCND1	4119	4085	3827	4215	5055	4253	4274	3102	2462	4519	3822	4313	4956	4531	3959	4582	4260	4194	3548	4347	4806	4429	4707	5047	3933	4512	-0.126484
CCNG1	1573	1420	1530	1495	1549	1621	1389	1434	1631	1508	1521	1530	1549	1482	1444	1373	1558	1546	1686	1504	1645	1607	1595	1605	1597	1645	0.403907
CD44	1969	1926	1816	2112	1998	1933	1913	2235	1675	1914	1922	1908	2088	1798	1821	1625	2036	1887	2192	2513	1984	1749	2056	2357	1892	1781	0.0825725
CD58	1056	939	1044	1050	1117	1071	1008	887	827	990	1054	1000	1127	999	1043	896	1004	1033	1105	1009	1099	988	1143	952	1015	1049	-0.083699
CD59	1441	1515	1556	1535	1592	1519	1414	1368	1385	1559	1520	1472	1541	1502	1400	1420	1532	1496	1620	1533	1524	1501	1605	1556	1521	1445	-0.0950784
CD82	1266	1334	1357	1359	1353	1345	1295	1267	912	1190	1438	1401	1400	1326	1187	1138	1273	1162	1714	1313	1295	1410	1372	1262	1282	1242	-0.174544
CDC20	825	667	733	772	835	641	764	684	496	675	771	822	981	854	974	860	718	807	631	626	925	741	811	956	628	879	-0.100435
CDC25A	401	327	309	365	403	377	426	307	234	374	352	383	459	387	396	451	429	377	290	298	520	353	384	442	391	424	0.157368
CDK2	0	0	0	0	0	0	0	0	0	0	0	0	0	0	0	0	0	0	0	0	0	0	0	0	0	0	#DIV/0!
CDK4	1197	1146	1115	1166	1237	1090	1034	1029	1055	1188	1174	1126	1210	1193	1118	1225	1223	1199	1067	1062	1239	1190	1182	1211	1113	1192	-0.0535811
CDK5	990	976	1045	1009	970	961	848	891	935	986	1046	952	1060	1033	944	991	966	1044	1100	1007	963	960	1088	961	986	950	-0.177104
CDK9	1156	1155	1157	1206	1193	1164	1015	1056	1032	1164	1155	1114	1146	1161	1108	1142	1164	1121	1173	1201	1189	1127	1217	1198	1176	1067	0.0398945
CDKN1A	1576	1741	1793	1841	2059	1907	1977	1605	1391	1912	1561	1645	2034	1782	1902	1723	1779	1706	1882	1896	2057	1734	1858	2216	1846	1758	0.0846733
CDKN1B	611	761	432	669	628	719	423	290	572	659	705	461	761	480	754	615	699	590	277	616	777	755	729	603	804	673	0.146403
CDKN2A	1147	595	925	618	554	774	614	555	563	596	1162	731	585	710	531	640	540	597	825	722	685	652	697	522	745	662	-0.0362037
CHEK1	1155	984	1135	1063	1098	935	973	971	1061	937	1092	919	1124	1005	983	980	1013	1066	1061	1009	1150	1101	1109	1081	945	1155	0.130999
CHEK2	1292	1171	1274	1271	1293	1239	1124	1037	1089	1121	1323	1171	1214	1233	1180	1339	1323	1307	1371	1451	1349	1336	1317	1329	1228	1280	0.15171
CIAPIN1	991	1057	1035	1079	1084	1012	940	927	958	1017	1056	997	1063	1083	974	1087	1072	1100	1146	1076	1005	1076	1126	1061	1063	1107	-0.203284
CKB	1127	1049	1267	1005	999	1085	831	957	1153	1254	799	1163	1214	1024	1108	1168	1085	962	914	1366	973	891	1512	1300	1039	919	-0.0645902
CKM	342	225	306	420	193	293	249	248	194	347	353	458	374	376	267	428	321	272	270	272	393	290	404	322	249	289	-0.0374799
CKS2	874	728	854	831	900	771	716	725	792	856	891	841	937	942	986	880	818	863	776	716	1084	767	875	911	773	860	0.246135
COL18A1	1312	1579	1508	1471	1507	1575	1315	1331	1128	1524	1179	1372	1635	1432	1325	1566	1460	1308	1138	1551	1347	1496	1628	1550	1409	1254	-0.244686
CSNK2A2	1138	1206	1181	1212	1229	1135	1018	1071	1154	1145	1160	1176	1238	1204	1012	1196	1182	1187	1248	1170	1134	1204	1217	1196	1162	1193	-0.12664
CXCR4	1568	1337	1376	1549	1494	1618	1575	2003	1244	1786	1479	1821	1549	1572	1551	1979	1618	1302	1335	1145	1436	1643	1399	1689	2220	1506	-0.0897703
Cellularsenescence	-10867	-9737	-12329	-11013	-10606	-9102	-9112	-8374	-10056	-9118	-9004	-9880	-10216	-9713	-8760	-11158	-10170	-10780	-11686	-8387	-10236	-8338	-10741	-9944	-7977	-10123	0.089534
DDB2	1104	1226	1284	1187	1300	1276	1157	995	1092	1262	1060	1217	1160	1185	1203	1164	1230	1182	1387	1214	1267	1236	1317	1268	1225	1213	0.0644293
DDIT4	1253	1196	1217	1426	1283	1156	1285	1329	855	1111	1284	1055	1375	957	1251	1118	1229	1062	1061	1069	992	1186	1272	1225	1215	1090	-0.508487
DDX5	1538	1595	1519	1530	1545	1563	1450	1469	1409	1530	1528	1485	1554	1523	1408	1541	1592	1533	1540	1654	1587	1527	1621	1545	1635	1576	0.173232
DFNA5	0	0	0	0	0	0	0	0	0	0	0	0	0	0	0	0	0	0	0	0	0	0	0	0	0	0	#DIV/0!
DKK1	683	717	603	1032	1091	618	836	554	331	751	479	480	1327	855	958	630	929	775	800	347	1425	1268	618	1129	629	1102	0.136334
DNAdamage	0	0	0	0	0	0	0	0	0	0	0	0	0	0	0	0	0	0	0	0	0	0	0	0	0	0	#DIV/0!
DUSP2	1017	761	976	869	926	1167	1063	888	728	1044	883	1055	1166	941	1013	1001	1010	696	626	718	1089	992	976	887	1238	838	0.0282216
DUSP4	1047	994	933	1074	1145	1000	916	952	738	1048	848	1132	1106	1148	932	1061	1023	995	1085	988	1121	1034	1103	978	1093	916	-0.0134001
DUSP5	1229	1270	1225	1171	1364	1502	1282	1251	928	1320	1067	1491	1481	1257	1244	1472	1368	952	1192	1143	1328	1226	1366	1417	1553	1129	-0.0137434
DYRK2	1293	1159	1089	1274	1310	1209	1224	1191	1117	1301	1350	1183	1315	1158	1019	1262	1308	1235	1087	1214	1319	1231	1285	1215	1312	1340	0.0327297
E2F1	2491	2131	2162	2228	2641	2095	2297	1586	1719	2141	2151	2444	2565	2483	2134	2723	2258	2364	2052	2271	2560	2139	2506	2814	1971	2381	-0.0769844
ECT2	960	919	979	999	1061	876	863	866	844	861	1006	932	1052	944	842	908	1013	919	982	910	1083	969	990	1030	904	1094	0.115862
EDA2R	833	1123	1202	1088	1209	1262	1031	980	979	1141	823	691	1059	993	974	1005	1162	1101	1188	1194	1147	929	1176	1176	1108	1167	0.153653
EGFR	2485	2417	2831	2636	2190	2498	2088	2274	2027	2447	2538	2360	2455	2430	2426	2056	2605	2683	2902	2471	2480	2562	2719	2802	2287	2471	-0.113291
EIF2AK2	1247	1284	1211	1278	1360	1241	1164	1100	1137	1261	1185	1203	1291	1217	1039	1243	1297	1176	1199	1338	1263	1245	1292	1236	1318	1245	0.0344663
ELAVL1	1209	1199	1224	1195	1204	1188	1075	1084	1056	1188	1217	1202	1202	1212	1074	1221	1202	1223	1183	1210	1204	1204	1247	1175	1188	1231	-0.120469
EPHB4	736	644	669	776	833	655	683	677	632	788	744	790	852	727	778	820	734	706	695	700	718	794	724	821	714	746	-0.305461
ERBB2	1600	1637	1602	1702	1668	1702	1446	1434	1396	1572	1525	1616	1680	1668	1452	1679	1658	1640	1581	1602	1466	1665	1748	1615	1701	1599	-0.377135
ESR1	1584	1503	1429	1599	1401	1571	1479	1250	1233	2219	1537	1471	1523	1325	1061	1548	1705	1412	1542	1447	1799	1552	1607	1357	1683	1531	0.112964
EZH2	2342	2032	2041	2173	2238	2039	2057	1846	1798	2048	2197	2177	2240	2146	1928	2228	2147	2119	2064	2049	2336	2160	2234	2309	2057	2127	0.0158506
FAS	1302	1289	1393	1388	1093	1325	1193	1141	1005	1406	1251	1017	1236	1114	1007	1242	1306	1321	1386	1377	1218	1318	1349	1367	1218	1270	-0.119021
FDXR	908	1013	1165	1027	1120	1238	937	934	867	1117	877	987	981	967	1132	1053	1014	1082	1139	1170	1181	1063	1108	1098	1059	1088	0.232822
FEN1	1176	1094	1102	1071	1205	1056	1067	974	1003	1082	1124	1055	1150	1141	1098	980	1140	1182	1147	1109	1253	1097	1164	1209	1060	1144	0.163116
FGF2	1072	1110	1218	1159	1334	1173	1032	861	697	1080	1101	1061	1420	955	1101	1166	1228	1167	1351	1174	1206	1337	1255	1389	949	1195	-0.162724
FHL2	1193	1455	1419	1319	1353	1327	1315	1200	1246	1259	1250	1226	1409	1540	1384	1280	1318	1234	1111	1436	1348	1335	1429	1346	1298	1294	-0.0874191
FOS	2621	2261	2317	2243	2644	3189	2656	3111	2094	2824	2379	2973	2413	2516	2163	2658	3086	2207	2657	2735	2092	2814	2779	2565	3140	2239	-0.182786
FOXM1	908	819	945	823	1032	791	839	788	747	816	889	890	1081	943	858	995	916	872	762	792	1056	839	995	934	805	898	0.0151892
GADD45A	893	1018	1016	919	1091	1015	1018	883	714	1118	953	918	1113	899	966	1033	953	845	839	1042	1061	976	1014	1151	992	949	-0.0631835
GAPDH	1544	1592	1618	1588	1571	1471	1461	1479	1457	1424	1548	1562	1619	1596	1551	1430	1578	1617	1627	1606	1593	1571	1598	1573	1468	1576	-0.0325971
GSTP1	1635	1717	1584	1648	1677	1580	1430	1517	1522	1600	1568	1654	1602	1697	1698	1616	1602	1769	1619	1754	1608	1657	1754	1711	1629	1654	-0.106711
GTSE1	938	825	867	923	1085	880	933	839	645	800	995	927	1076	903	830	1139	935	905	842	834	1111	775	980	1022	816	924	0.0282194
H2AFZ	1117	1127	1184	1120	1189	1086	1084	1049	996	1024	1116	1127	1203	1213	1230	1255	1141	1175	1124	1085	1214	1025	1179	1207	1133	1118	-0.00218789
HDAC1	1328	1326	1330	1356	1277	1258	1283	1197	1094	1335	1344	1262	1350	1355	1278	1372	1264	1270	1281	1252	1358	1287	1318	1299	1368	1309	-0.123767
HIC1	1293	1183	1223	1341	1430	1352	1241	1395	1062	1592	1230	1226	1531	1279	1265	1579	1305	1113	961	1322	1581	1282	1405	1361	1309	1196	0.118471
HIF1A	3130	3375	3244	3297	3460	3106	3033	3013	2827	3080	3072	3286	3439	3350	3153	3283	3221	3305	3308	3233	3222	3271	3355	3302	3144	3304	-0.249257
HIPK2	1089	1012	1000	1156	1029	1179	1037	1071	780	1158	1184	1128	1220	999	942	1085	1210	1105	1053	1221	1151	1090	1237	1244	1123	1025	-0.0578322
HIPK4	332	358	232	332	300	390	232	280	158	332	258	358	464	258	232	390	258	280	158	332	452	200	358	316	158	280	0.148854
HMMR	844	803	816	824	903	761	743	750	668	689	919	799	930	834	807	746	817	776	810	694	1033	757	914	898	787	904	0.203604
HNF4A	90	90	143	209	90	179	90	181	89	141	90	90	274	144	183	180	209	90	333	90	89	90	90	143	90	180	-0.13817
HOXA11	100	316	232	200	795	100	390	232	100	345	200	280	708	480	549	915	100	380	200	232	661	445	200	380	200	358	0.0442833
HSP90AB1	1365	1350	1384	1414	1412	1284	1247	1233	1250	1348	1355	1320	1414	1406	1237	1366	1334	1346	1313	1404	1359	1357	1365	1425	1354	1402	-0.118489
HSPA4	3430	3688	3499	3548	3807	3556	3074	3068	2788	3671	3428	3496	3651	3542	3341	3433	3584	3618	3578	3815	3942	3644	3841	3927	3541	3761	0.0991604
HTATIP2	987	1049	1062	1129	1124	976	905	847	838	947	1154	933	1044	939	963	925	1037	1010	1199	1095	1195	947	1125	1197	975	1018	0.162897
ICAM1	1236	1239	1343	1291	1361	1245	1118	1286	905	1224	1226	1354	1172	1295	1056	914	1384	1324	1385	1482	1292	1343	1327	1343	1225	1280	-0.0498736
ID3	1397	1371	1187	1280	1689	1346	1370	1366	966	1396	1301	1505	1431	1428	1321	1656	1330	1261	1333	1573	1242	1306	1263	1318	1333	1307	-0.275222
IER3	1248	1098	1117	1306	1323	1284	1218	1238	871	1053	1171	1025	1251	1102	1132	1184	1090	1197	1166	1238	1177	1103	1207	1150	1199	1083	-0.14075
IFI16	1552	1389	1385	1568	1489	1508	1423	1393	1241	1518	1578	1478	1518	1459	1347	1440	1515	1632	1495	1441	1621	1536	1466	1361	1538	1553	0.0702327
IFITM2	1201	1251	1227	1317	1194	1276	1073	1132	1080	1118	1278	1222	1205	1299	1248	1011	1218	1320	1294	1339	1117	1246	1272	1310	1250	1235	-0.224995
IFNA1	0	0	0	0	0	0	0	0	0	0	0	0	0	0	0	0	0	0	0	0	0	0	0	0	0	0	#DIV/0!
IGF1R	1190	1075	830	1200	1149	920	1157	894	741	1106	1087	989	1108	1150	1062	1115	1085	1143	1046	943	1048	1123	1186	1220	967	1096	-0.374632
IGFBP1	307	219	592	583	173	309	282	415	256	285	253	109	876	327	579	392	522	905	1353	109	331	579	283	173	282	489	-0.102087
IGFBP7	1415	1409	1323	1496	1628	1452	1559	1407	1209	1706	1498	1377	1629	1576	1492	1546	1448	1427	1230	1422	1468	1546	1468	1443	1533	1432	-0.317444
IL6	599	564	597	539	817	800	836	1055	431	696	756	801	904	888	971	432	764	464	694	663	758	673	689	761	878	710	-0.0447647
IQCB1	984	1011	940	978	954	944	871	823	898	887	899	949	923	926	825	961	981	970	975	965	954	1025	1021	914	999	985	0.0492006
ISG15	1172	1104	1186	1133	1344	1064	1015	872	828	1008	924	1228	1254	1237	1222	1020	1266	935	1198	1532	1201	958	1211	971	1409	1058	0.0820189
KAT2B	1280	1382	1206	1301	1206	1291	1110	991	1181	1194	1270	1225	1255	1199	997	1134	1304	1240	1320	1327	1207	1300	1388	1408	1373	1273	0.0141309
KLF4	1133	1413	1170	1154	1154	1502	979	932	1225	1419	1135	1171	1358	1143	1197	1237	1315	1168	1268	1135	1190	1349	1447	1374	1533	1031	0.025284
KRT19	1132	1265	1345	1147	458	1241	835	927	1036	711	1168	1309	995	1165	1138	738	1252	1255	1295	1251	556	1292	1323	1063	1264	1205	-0.260264
KRT8	1533	1675	1778	1697	1483	1585	1451	1440	1489	887	1585	1611	1692	1718	1643	923	1679	1759	1812	1729	940	1725	1738	1884	1610	1633	-0.368817
LATS2	1260	1375	1121	1241	1414	1337	1226	1213	1088	1285	1217	1201	1337	1270	1093	1162	1197	1168	1218	1299	1272	1237	1299	1241	1270	1117	-0.0469895
LTF	733	725	1256	669	777	807	693	436	1509	896	1047	1003	907	841	1042	646	1389	707	756	427	509	1222	786	721	1478	926	-0.109153
MAP4	1288	1192	1214	1350	1348	1235	1219	1121	1009	1307	1321	1192	1361	1227	1189	1216	1297	1307	1290	1212	1298	1335	1289	1295	1171	1336	-0.259754
MAP4K4	1408	1502	1393	1523	1528	1503	1354	1410	1323	1517	1378	1348	1535	1447	1355	1509	1490	1420	1385	1454	1451	1469	1575	1532	1472	1435	-0.148981
MAPK1	0	0	0	0	0	0	0	0	0	0	0	0	0	0	0	0	0	0	0	0	0	0	0	0	0	0	#DIV/0!
MAPK14	711	745	806	797	679	748	696	733	721	796	806	786	730	764	747	808	778	825	842	811	790	731	778	784	742	764	0.104029
MAPK8	1095	1096	983	1110	1141	1063	987	1020	920	1042	1040	1030	1141	1049	907	1142	1082	1061	1011	1051	1058	1093	1110	1053	1057	1123	-0.1714
MAPK9	1130	1149	1110	1188	1383	1115	1042	1026	1035	1139	1150	1081	1180	1144	997	1064	1130	1134	1157	1156	1202	1118	1169	1210	1125	1139	-0.00391059
MCL1	1371	1601	1409	1412	1412	1546	1341	1681	1213	1483	1407	1449	1517	1352	1304	1441	1572	1328	1395	1634	1324	1551	1555	1540	1699	1395	-0.102523
MCTS1	1058	1105	1108	1052	1058	1026	912	930	976	1019	1059	1035	1034	1091	1120	1036	1033	1065	1146	1073	1102	1041	1108	1068	1070	1061	0.104527
MDM2	87	171	14	169	238	170	275	127	18	254	16	194	158	188	218	298	227	229	105	63	172	228	182	163	209	175	-0.187362
MDM4	972	822	827	774	783	930	754	703	627	828	881	912	775	845	704	933	789	843	793	802	868	805	824	786	931	824	0.0339396
MGMT	916	908	850	911	896	849	743	722	742	776	866	852	846	946	973	817	869	797	884	838	835	933	946	929	959	766	-0.162563
MMP1	1433	1782	1901	1703	2520	1525	1868	3368	1340	1924	1754	2023	2706	2454	1836	2292	1916	2116	2210	1889	2104	1591	2497	2280	1139	1572	-0.151472
MMP13	0	0	0	0	0	0	0	0	0	0	0	0	0	0	0	0	0	0	0	0	0	0	0	0	0	0	#DIV/0!
MMP2	5040	4671	4984	5476	6211	4701	5126	5081	3971	5469	5149	5200	5826	5371	4746	5331	5080	5067	4760	4940	4735	5125	5015	4857	4899	4666	-0.506197
MSH2	1461	1432	1367	1379	1455	1401	1327	1188	1280	1380	1366	1349	1373	1343	1141	1379	1436	1343	1306	1357	1432	1441	1455	1427	1407	1404	0.0273567
MUC1	997	937	1146	1211	972	896	915	801	820	873	1035	914	1019	1086	1011	799	1246	1163	1164	1076	883	1055	1170	1313	925	1111	-0.298774
MYC	3050	2987	3004	2997	2958	3095	2846	2668	2591	3136	3049	2705	3006	2901	2943	2953	2908	2974	2733	2936	3091	2978	3207	3025	2987	2947	-0.0922791
MYCN	794	800	904	702	523	451	549	501	700	556	863	987	640	1075	582	871	1063	886	1088	897	350	1171	773	527	1008	1153	-0.25925
NCL	1682	1676	1646	1670	1665	1632	1459	1528	1565	1630	1619	1598	1692	1669	1583	1663	1652	1629	1609	1662	1739	1694	1659	1686	1646	1701	0.232165
NLRC4	910	790	804	909	822	895	800	854	658	860	963	837	963	883	811	716	930	825	892	885	943	706	969	912	900	856	0.0367675
NME1	1246	1154	1271	1153	1169	1035	1037	1068	1047	1105	1182	1090	1138	1197	1343	1190	1083	1224	1102	1176	1208	1153	1230	1163	1182	1233	-0.0493873
NOTCH1	895	842	892	883	1141	969	949	934	725	1107	819	969	1008	829	690	1144	994	729	782	1002	1004	843	969	1006	970	846	0.0192385
NOV	1031	974	747	721	1052	981	899	679	880	1070	1326	1053	1034	890	855	1170	934	783	952	794	1052	1035	1152	1112	960	941	-0.0267703
NR2C1	1016	1011	965	927	987	975	898	854	882	1009	887	1005	960	989	874	1046	993	941	945	952	992	998	1072	996	1001	1000	-0.0199473
NTN1	882	985	989	756	1048	1014	806	1042	944	984	628	1183	819	1137	954	1187	1156	782	572	1066	1027	1064	1158	679	1071	816	0.0938155
PADI4	300	300	558	400	158	232	200	370	258	332	552	258	280	390	416	232	485	424	432	158	100	345	439	358	520	552	-0.397611
PARK2	100	100	100	100	100	100	100	100	100	100	100	100	158	100	100	100	100	100	158	100	100	100	100	100	100	100	-0.0374397
PCBP4	1136	1017	1094	1173	1230	998	1077	907	946	1168	1075	1006	1213	1102	1135	1221	1130	1214	1163	1022	1102	1040	1043	1047	1024	1077	-0.275272
PCNA	0	0	0	0	0	0	0	0	0	0	0	0	0	0	0	0	0	0	0	0	0	0	0	0	0	0	#DIV/0!
PDGFRB	1096	1043	933	1093	1308	1097	1144	1060	757	1380	1197	994	1344	1137	1060	1334	1057	896	958	1121	1286	1149	1178	1116	1086	1019	-0.0676063
PDRG1	854	829	903	835	890	821	741	741	764	871	840	865	878	891	886	995	819	846	837	859	877	854	902	871	863	831	-0.0785882
PEG3	913	929	486	824	988	857	785	775	607	886	863	600	948	524	324	1190	795	921	815	1047	612	1002	878	585	1063	999	-0.129383
PERP	1363	1170	1091	1569	1293	818	1174	900	968	744	1482	1312	1187	1135	1182	1323	1148	1569	1522	1106	1196	1454	1056	1361	1008	1397	-0.147897
PIDD1	1109	1110	1223	1148	1109	1108	1086	952	979	1218	1033	1072	1082	1082	1078	1162	1044	1105	1224	1084	1217	1111	1171	1199	1113	1132	0.110927
PLAUR	1622	1732	1671	1857	1714	1572	1606	1634	1398	1556	1551	1700	1944	1740	1718	1550	1676	1732	1757	1968	1702	1787	1800	1754	1632	1615	-0.116759
POU4F1	109	73	170	69	193	140	204	71	120	110	105	140	209	73	74	144	163	70	115	69	165	271	69	68	249	73	0.0908443
PPM1A	1106	1225	1059	1136	1123	1222	1076	1091	1019	1167	1115	1142	1205	1059	1002	1165	1211	1084	1134	1191	1160	1166	1250	1117	1213	1146	0.0591602
PPM1D	944	923	920	960	1076	1013	931	847	836	1027	997	941	992	966	813	1024	997	1034	939	1072	1019	955	999	1037	1020	1023	0.0387566
PRC1	1028	893	943	964	1073	845	949	846	801	855	975	866	1093	988	914	1054	933	938	827	858	1042	891	1015	1069	893	988	-0.0896345
PRKCA	1196	1016	1067	1211	1266	1224	1171	1060	1016	1091	1245	996	1376	1020	1130	1112	1143	1302	1173	1050	1169	1269	1314	1205	1086	1126	-0.220881
PRKD1	931	1022	957	982	1079	997	965	926	795	920	971	855	1014	881	781	1026	1010	1025	1098	1026	832	1125	1082	1147	1216	987	-0.225264
PRKDC	1356	1335	1280	1318	1361	1344	1269	1197	1131	1431	1358	1252	1342	1290	1191	1363	1392	1258	1280	1339	1351	1373	1451	1423	1324	1372	-0.139812
PRKG1	1022	950	616	982	1320	964	971	896	714	1006	874	735	1174	933	738	944	957	668	674	903	987	1060	983	970	1007	957	-0.0876107
PRSS50	572	280	485	535	300	280	280	232	390	258	300	408	512	390	280	775	358	480	158	345	358	464	200	232	232	300	-0.0852798
PSEN1	1135	1167	1123	1182	1160	1137	1083	1125	995	1177	1160	1137	1229	1115	1095	1158	1247	1104	1190	1239	1174	1225	1283	1169	1212	1157	-0.078157
PSMD10	1107	1150	1153	1121	1116	1063	971	986	1019	1099	1130	1068	1095	1120	1040	1062	1114	1149	1082	1140	1131	1100	1162	1123	1125	1120	-0.00603125
PTEN	1219	1296	1267	1214	1190	1295	1103	1131	1179	1158	1193	1061	1163	1193	927	1160	1222	1182	1124	1308	1077	1168	1322	1217	1236	1191	-0.137469
PTGS2	3181	3811	2784	3081	3572	3729	2772	4841	2327	3396	3085	3632	3204	2775	2177	3418	3754	2466	2895	4643	2285	3675	3536	4363	4190	3246	-0.124524
PTTG1	925	763	873	875	979	679	842	738	661	762	937	901	985	926	1013	978	816	977	855	705	1041	815	883	901	795	975	-0.0334104
RAD51	0	0	0	0	0	0	0	0	0	0	0	0	0	0	0	0	0	0	0	0	0	0	0	0	0	0	#DIV/0!
RAF1	1582	1557	1481	1582	1597	1576	1444	1408	1377	1571	1608	1483	1637	1505	1396	1676	1568	1595	1651	1540	1588	1550	1693	1598	1581	1584	-0.0688486
RAS	1921	1777	1708	1789	1834	1809	1695	1758	1580	1937	1914	1804	1897	1780	1668	1921	1897	1796	1900	1869	1927	1836	1898	1814	1881	1828	0.0712226
RECQL4	814	720	864	791	919	726	821	676	665	793	773	800	982	820	820	927	765	785	686	731	913	782	828	912	743	850	-0.0686876
RGCC	1008	1066	942	1003	1017	1097	1008	990	886	1151	972	1056	1202	1030	1096	1225	1186	1028	971	990	1042	1134	1360	1031	1221	992	-0.17581
RGS16	1133	1027	1156	1161	1154	1383	1350	962	906	1173	1109	1181	1079	1132	1129	1026	1169	1388	1368	1091	1134	1453	1223	1134	1344	1136	-0.138524
RPRM	952	1145	1020	895	874	1216	109	716	1048	492	631	799	217	973	575	307	1013	1011	835	1180	420	993	1127	346	1075	923	-0.0230424
RREB1	1120	1126	1140	1180	1123	1171	1034	1028	885	1138	1115	1061	1168	1046	945	1137	1151	1133	1130	1189	1112	1170	1244	1147	1128	1141	-0.168877
RRM2B	1166	1304	1330	1295	1370	1320	1233	1086	1182	1288	1270	1131	1280	1157	1167	1178	1294	1239	1355	1306	1336	1214	1389	1430	1306	1302	0.101397
S100A2	635	747	851	825	624	556	628	426	350	431	690	513	844	782	1085	557	516	892	662	655	654	728	1189	736	541	640	-0.296604
S100A6	1242	1359	1340	1406	1177	1239	1198	1088	1115	1108	1383	1235	1391	1375	1434	1102	1289	1463	1455	1408	1324	1427	1416	1442	1222	1307	-0.0869843
SEMA3B	1396	1459	1503	1545	1060	1545	991	1098	1176	1062	1406	1396	1037	1186	1044	1092	1542	1561	1710	1597	1054	1508	1595	1368	1398	1424	-0.110546
SERPINB5	218	770	530	757	465	174	506	109	110	431	541	480	1144	812	1080	109	255	899	284	109	331	1413	566	1182	819	865	-0.297556
SERPINF1	1283	1138	1357	1330	1202	1358	1273	1301	1045	1386	1413	1222	1375	1283	1367	1396	1256	1399	1066	1268	1284	1412	1354	1138	1375	1261	-0.264456
SESN2	993	969	1184	1057	1053	1140	1040	965	755	1189	1028	985	1144	1030	940	1013	1059	1015	1106	1140	1135	954	1128	1166	1067	1056	-0.0233729
SFN	531	1060	857	1171	392	931	455	875	478	832	1014	909	1145	1044	1190	363	1219	1154	614	1295	1011	1285	1026	1433	1105	1164	0.0259661
SGK1	1785	1966	1603	1831	1571	1962	1765	1728	1548	1675	1831	1629	1833	1585	1600	1542	1802	1624	1795	1760	1585	1939	1943	1975	1856	1926	-0.179312
SIAH1	2667	2820	2775	2739	2840	2635	2441	2435	2431	2574	2629	2767	2824	2820	2538	2748	2690	2793	2760	2735	2688	2688	2822	2713	2599	2740	-0.198838
SIVA1	1367	1314	1349	1268	1394	1396	1227	1204	1146	1345	1302	1376	1466	1332	1454	1412	1339	1300	1315	1396	1421	1372	1473	1380	1374	1267	0.00122571
SLC2A1	1650	1712	2030	1964	2124	1368	1738	1396	1342	1725	1635	1905	2131	1847	1776	1543	1806	1803	1828	1746	1569	1895	1762	2037	1695	1540	-0.438246
SLC2A4	425	413	398	233	487	400	287	302	283	606	335	404	327	325	329	515	450	368	333	361	251	323	439	287	468	270	-0.314237
SLC6A6	1144	1045	890	1023	1041	1061	1022	959	832	1118	1099	1032	1109	1028	876	1067	1003	873	1059	1072	1038	1111	1180	993	1071	987	-0.133013
SOX4	1294	1363	1175	1327	1375	1324	1079	1227	1146	1419	1305	1324	1226	1339	1071	1533	1366	1233	1169	1326	1161	1383	1324	1181	1311	1343	-0.265557
SP7	90	143	90	233	312	208	143	144	141	89	90	345	256	255	339	729	90	270	270	312	142	408	90	210	143	142	-0.0738331
TCF7L2	773	824	696	797	798	801	719	656	577	830	774	725	761	768	699	780	768	713	740	880	626	772	908	875	691	743	-0.470769
TFDP1	1112	1057	964	1061	1096	1055	998	966	886	1043	1112	1019	1059	1060	972	1000	1007	996	1005	1031	1062	1053	1068	1049	1055	1012	-0.139254
TGFA	760	802	725	811	864	928	1002	882	617	967	864	739	955	740	756	626	935	646	742	945	1024	936	898	939	920	823	0.17664
TGFB1	1811	1660	1751	2273	2129	1595	2145	1926	1553	1884	1825	1409	2799	1927	2220	1668	1920	1938	1975	1342	2597	2419	1688	2348	1785	2115	0.0974669
THBS1	121	46	125	125	0	15	217	505	400	0	280	0	139	0	106	0	39	0	154	0	26	117	0	0	126	29	0.0593364
TIAF1	811	883	796	782	723	824	696	580	545	733	639	813	734	790	552	845	756	853	767	690	809	821	870	725	762	801	-0.0544889
TIGAR	994	968	1065	934	1055	984	945	911	888	1061	1001	903	1092	951	987	1030	1023	982	1238	1126	1160	996	1094	991	1057	1083	0.294576
TLR3	1075	1056	1270	1162	1131	1172	913	835	919	952	1088	983	1167	910	803	866	1190	960	1209	1215	965	1169	1172	811	1206	1027	-0.0992137
TNFRSF10A	1069	1181	1109	1293	1130	1128	1086	904	1007	1074	1068	1035	1252	1030	1084	1006	1131	1106	1232	1276	1178	1166	1118	1301	1232	1149	0.132163
TNFRSF10B	2080	1997	1932	2137	2220	2161	2027	2171	1725	2293	1913	2071	2105	2093	2089	2441	2076	1864	2025	2015	2166	2112	2032	2338	2327	2025	0.0194527
TP53	13168	13588	12894	13791	13893	14460	12105	11544	12408	14609	12906	12784	13072	12733	11048	13247	14160	13768	14012	13673	14830	13939	14404	13605	13452	13783	0.237474
TP53AIP1	635	646	444	604	511	674	477	213	324	801	373	641	423	628	294	577	407	700	441	868	469	393	931	320	632	731	-0.113847
TP53I13	1223	1157	1282	1304	1223	1182	1125	1116	1013	1216	1180	1139	1244	1214	1174	1291	1148	1230	1245	1142	1285	1214	1289	1299	1228	1146	-0.0510014
TP53INP1	1329	1227	1355	1299	1297	1395	1339	1156	1168	1471	1274	1320	1232	1225	1092	1378	1402	1322	1313	1319	1351	1277	1365	1249	1409	1382	0.0303959
VEGFA	2768	2348	2657	2640	2746	2766	2073	3367	2369	2554	2010	3049	1901	2083	1222	2929	2881	2209	2981	2651	2191	1679	2289	2093	2509	2108	0.0484365
VRK1	902	806	792	819	857	878	742	759	729	867	849	887	971	909	912	850	902	804	787	827	990	819	932	871	952	890	0.218691
WWP1	965	1013	1003	1022	1010	985	924	880	949	1038	988	933	998	937	851	962	981	947	948	997	998	986	1078	1034	1072	990	0.0288862
XAF1	1165	1133	1220	1114	1230	1152	1079	1002	944	1093	1032	1208	1202	1210	1027	1192	1303	1040	1166	1322	1279	1139	1214	964	1262	1115	0.180035
YBX1	1405	1366	1400	1368	1375	1357	1240	1240	1199	1369	1367	1362	1413	1411	1451	1309	1371	1390	1308	1305	1364	1402	1442	1443	1403	1420	-0.251834
ZMAT3	1175	1283	1326	1314	1468	1357	1277	1072	1230	1453	1263	1196	1339	1155	1251	1217	1399	1305	1413	1447	1316	1375	1420	1349	1317	1362	-0.041192

## Sheet: p53_mu_treated
Node_Name	649PT
survival	0.58	Pearson correlation coefficient with survival
AATF	186	#DIV/0!
ABCB1	1937	#DIV/0!
ABCC1	1840	#DIV/0!
AIFM2	1247	#DIV/0!
APAF1	1530	#DIV/0!
AR	781	#DIV/0!
ARID3A	1095	#DIV/0!
ATF3	1391	#DIV/0!
ATM	1496	#DIV/0!
ATR	1603	#DIV/0!
AURKA	1062	#DIV/0!
AXIN1	1386	#DIV/0!
Apoptosis	26276	#DIV/0!
BAK1	1190	#DIV/0!
BAX	6701	#DIV/0!
BBC3	962	#DIV/0!
BCL2	2083	#DIV/0!
BCL3	1341	#DIV/0!
BCL6	1212	#DIV/0!
BDKRB1	1074	#DIV/0!
BNIP3L	1441	#DIV/0!
BRCA1	2418	#DIV/0!
BTG2	1525	#DIV/0!
CALD1	1596	#DIV/0!
CASP8	1357	#DIV/0!
CCNA2	0	#DIV/0!
CCNB1	193	#DIV/0!
CCND1	5512	#DIV/0!
CCNG1	1636	#DIV/0!
CD44	2404	#DIV/0!
CD58	1119	#DIV/0!
CD59	1524	#DIV/0!
CD82	1454	#DIV/0!
CDC20	1083	#DIV/0!
CDC25A	350	#DIV/0!
CDK2	0	#DIV/0!
CDK4	1464	#DIV/0!
CDK5	1307	#DIV/0!
CDK9	1368	#DIV/0!
CDKN1A	1751	#DIV/0!
CDKN1B	50	#DIV/0!
CDKN2A	1358	#DIV/0!
CHEK1	1244	#DIV/0!
CHEK2	1613	#DIV/0!
CIAPIN1	1246	#DIV/0!
CKB	1541	#DIV/0!
CKM	602	#DIV/0!
CKS2	1136	#DIV/0!
COL18A1	1631	#DIV/0!
CSNK2A2	1403	#DIV/0!
CXCR4	2348	#DIV/0!
Cellularsenescence	-12512	#DIV/0!
DDB2	1210	#DIV/0!
DDIT4	1242	#DIV/0!
DDX5	1768	#DIV/0!
DFNA5	0	#DIV/0!
DKK1	791	#DIV/0!
DNAdamage	0	#DIV/0!
DUSP2	1037	#DIV/0!
DUSP4	1110	#DIV/0!
DUSP5	1434	#DIV/0!
DYRK2	1464	#DIV/0!
E2F1	3047	#DIV/0!
ECT2	1252	#DIV/0!
EDA2R	1050	#DIV/0!
EGFR	2981	#DIV/0!
EIF2AK2	1496	#DIV/0!
ELAVL1	1393	#DIV/0!
EPHB4	1052	#DIV/0!
ERBB2	2157	#DIV/0!
ESR1	1869	#DIV/0!
EZH2	2922	#DIV/0!
FAS	1133	#DIV/0!
FDXR	1061	#DIV/0!
FEN1	1165	#DIV/0!
FGF2	1342	#DIV/0!
FHL2	1457	#DIV/0!
FOS	846	#DIV/0!
FOXM1	1156	#DIV/0!
GADD45A	977	#DIV/0!
GAPDH	1625	#DIV/0!
GSTP1	1735	#DIV/0!
GTSE1	1037	#DIV/0!
H2AFZ	1326	#DIV/0!
HDAC1	1569	#DIV/0!
HIC1	1363	#DIV/0!
HIF1A	3640	#DIV/0!
HIPK2	1337	#DIV/0!
HIPK4	432	#DIV/0!
HMMR	1097	#DIV/0!
HNF4A	400	#DIV/0!
HOXA11	370	#DIV/0!
HSP90AB1	1685	#DIV/0!
HSPA4	4557	#DIV/0!
HTATIP2	1121	#DIV/0!
ICAM1	1244	#DIV/0!
ID3	1685	#DIV/0!
IER3	1273	#DIV/0!
IFI16	1589	#DIV/0!
IFITM2	1450	#DIV/0!
IFNA1	0	#DIV/0!
IGF1R	1345	#DIV/0!
IGFBP1	345	#DIV/0!
IGFBP7	1477	#DIV/0!
IL6	965	#DIV/0!
IQCB1	1327	#DIV/0!
ISG15	1456	#DIV/0!
KAT2B	1366	#DIV/0!
KLF4	1105	#DIV/0!
KRT19	1574	#DIV/0!
KRT8	1650	#DIV/0!
LATS2	1327	#DIV/0!
LTF	1105	#DIV/0!
MAP4	1486	#DIV/0!
MAP4K4	1513	#DIV/0!
MAPK1	0	#DIV/0!
MAPK14	852	#DIV/0!
MAPK8	1281	#DIV/0!
MAPK9	1340	#DIV/0!
MCL1	1898	#DIV/0!
MCTS1	1242	#DIV/0!
MDM2	0	#DIV/0!
MDM4	934	#DIV/0!
MGMT	1159	#DIV/0!
MMP1	1956	#DIV/0!
MMP13	0	#DIV/0!
MMP2	5790	#DIV/0!
MSH2	1513	#DIV/0!
MUC1	1243	#DIV/0!
MYC	3448	#DIV/0!
MYCN	1412	#DIV/0!
NCL	1913	#DIV/0!
NLRC4	1056	#DIV/0!
NME1	1404	#DIV/0!
NOTCH1	974	#DIV/0!
NOV	988	#DIV/0!
NR2C1	1331	#DIV/0!
NTN1	1208	#DIV/0!
PADI4	588	#DIV/0!
PARK2	100	#DIV/0!
PCBP4	1218	#DIV/0!
PCNA	0	#DIV/0!
PDGFRB	1285	#DIV/0!
PDRG1	1179	#DIV/0!
PEG3	926	#DIV/0!
PERP	1364	#DIV/0!
PIDD1	1218	#DIV/0!
PLAUR	1857	#DIV/0!
POU4F1	239	#DIV/0!
PPM1A	1391	#DIV/0!
PPM1D	1134	#DIV/0!
PRC1	1205	#DIV/0!
PRKCA	1459	#DIV/0!
PRKD1	1002	#DIV/0!
PRKDC	1538	#DIV/0!
PRKG1	989	#DIV/0!
PRSS50	811	#DIV/0!
PSEN1	1506	#DIV/0!
PSMD10	1312	#DIV/0!
PTEN	1219	#DIV/0!
PTGS2	5281	#DIV/0!
PTTG1	1026	#DIV/0!
RAD51	0	#DIV/0!
RAF1	1889	#DIV/0!
RAS	2252	#DIV/0!
RECQL4	1079	#DIV/0!
RGCC	1153	#DIV/0!
RGS16	1285	#DIV/0!
RPRM	1109	#DIV/0!
RREB1	1335	#DIV/0!
RRM2B	1312	#DIV/0!
S100A2	819	#DIV/0!
S100A6	1576	#DIV/0!
SEMA3B	1459	#DIV/0!
SERPINB5	955	#DIV/0!
SERPINF1	1416	#DIV/0!
SESN2	1165	#DIV/0!
SFN	1035	#DIV/0!
SGK1	1866	#DIV/0!
SIAH1	3083	#DIV/0!
SIVA1	1612	#DIV/0!
SLC2A1	2239	#DIV/0!
SLC2A4	458	#DIV/0!
SLC6A6	1377	#DIV/0!
SOX4	1434	#DIV/0!
SP7	345	#DIV/0!
TCF7L2	808	#DIV/0!
TFDP1	1378	#DIV/0!
TGFA	1004	#DIV/0!
TGFB1	1952	#DIV/0!
THBS1	0	#DIV/0!
TIAF1	1092	#DIV/0!
TIGAR	1136	#DIV/0!
TLR3	1081	#DIV/0!
TNFRSF10A	1108	#DIV/0!
TNFRSF10B	2435	#DIV/0!
TP53AIP1	1996	#DIV/0!
TP53I13	1313	#DIV/0!
TP53INP1	1368	#DIV/0!
VEGFA	3017	#DIV/0!
VRK1	1021	#DIV/0!
WWP1	1306	#DIV/0!
XAF1	1588	#DIV/0!
YBX1	1548	#DIV/0!
ZMAT3	1321	#DIV/0!

## Sheet: p53_mu_untreated
Node_Name	602PT	667PT	M17PT	M20PT	M37PT	M43PT	M49PT	M50PT	M57PT	M60PT	M61PT	M62PT	M69PT	M77PT	M8PT	M97PT	M99PT
survival	2.28	0.25	0.65	0.21	0.73	0.42	0.34	2.04	0.81	0.68	1.59	5.02	1.69	0.95	0.82	0.26	0.29	Pearson correlation coefficient with survival
AATF	189	178	180	180	183	181	182	184	285	181	182	290	179	179	285	188	180	0.469625
ABCB1	1866	2038	1805	1344	2101	1691	1594	2822	1552	2047	1763	1636	1678	1241	1577	1741	2001	0.0924411
ABCC1	1263	1494	1488	1494	1397	1541	1328	1423	1610	1407	1595	1328	1556	1337	1305	1423	1416	-0.275955
AIFM2	1054	1074	1059	961	1143	1092	958	1045	1028	1180	928	993	923	976	980	1066	1133	-0.267646
APAF1	1263	1501	1459	1375	1331	1444	1387	1303	1380	1389	1336	1240	1401	1480	1253	1305	1377	-0.566752
AR	786	423	722	749	484	361	502	537	644	466	718	719	316	654	837	395	697	0.265439
ARID3A	970	1189	909	969	962	888	909	874	979	931	945	949	679	1001	904	955	923	-0.173889
ATF3	1079	1267	1043	907	1220	1125	1505	1369	1115	1332	1553	1320	1067	1205	1456	1363	1361	0.0818571
ATM	1315	1351	1303	1277	1310	1343	1260	1295	1247	1384	1308	1263	1191	1242	1221	1268	1367	-0.232561
ATR	1350	1362	1314	1379	1373	1397	1401	1363	1295	1386	1329	1264	1342	1260	1252	1304	1380	-0.404649
AURKA	814	1257	984	1108	946	1117	989	878	1040	1052	926	825	1179	1058	798	922	1065	-0.515002
AXIN1	1115	1139	1181	1143	1179	1192	1117	1166	1092	1189	1009	1061	1046	1084	1044	1229	1193	-0.468134
Apoptosis	21237	22573	24164	21562	20599	21221	21310	21449	22763	19983	21817	22655	21730	21407	21467	21077	22385	0.153765
BAK1	1059	1220	1048	1043	998	1057	911	909	997	995	905	1000	1035	1090	949	975	1085	-0.204303
BAX	5741	6335	6213	6336	5932	6500	5585	5852	6230	5523	5844	5895	5601	6661	6083	5502	6324	-0.245579
BBC3	759	881	881	841	808	862	743	882	821	837	865	907	597	718	865	872	1025	-0.0364922
BCL2	1896	1836	1467	1616	1717	1770	1766	1929	1586	1482	1782	1700	1539	1714	2016	2000	2059	-0.0502766
BCL3	1251	1217	1086	1118	1229	1221	1156	1234	1129	1180	1046	1100	1201	1254	1150	1246	1261	-0.237687
BCL6	1120	981	991	951	1163	1058	1067	1018	1032	969	977	945	944	974	1093	1062	1051	-0.248365
BDKRB1	665	958	811	332	871	1053	872	709	674	866	725	682	597	616	723	804	542	-0.170945
BNIP3L	1322	1253	1315	1241	1348	1360	1304	1260	1211	1221	1231	1250	1310	1219	1252	1199	1287	-0.0227444
BRCA1	1786	2360	2061	2642	2112	2307	2104	1812	2111	2414	1999	1786	2309	2055	1878	1923	2281	-0.579663
BTG2	1294	1340	1236	1126	1289	1208	1317	1268	1368	1164	1440	1293	1214	1158	1384	1274	1276	0.150817
CALD1	1511	1513	1602	1432	1544	1513	1535	1566	1486	1443	1474	1625	1406	1536	1504	1487	1472	0.457181
CASP8	1130	1210	1184	1174	1162	1214	1128	1122	1089	1193	1144	1103	1096	1130	1049	1214	1222	-0.480058
CCNA2	0	0	0	0	0	0	0	0	0	0	0	0	0	0	0	0	0	#DIV/0!
CCNB1	0	88	22	385	97	145	9	10	264	199	58	0	471	265	0	0	108	-0.209029
CCND1	4594	5072	5431	5051	4319	4685	4424	4131	4673	4590	4719	4788	4837	5946	4605	4620	5487	-0.176454
CCNG1	1450	1377	1439	1303	1356	1448	1368	1496	1432	1428	1517	1374	1430	1248	1374	1336	1496	0.147537
CD44	2327	2330	1964	2535	2508	2417	2247	2132	1915	2216	2066	1983	1815	2089	2193	2308	2486	-0.456263
CD58	980	1010	980	1006	932	1024	901	816	884	900	826	973	829	944	919	974	1005	-0.203919
CD59	1246	1514	1376	1478	1386	1344	1344	1296	1336	1329	1343	1462	1293	1315	1441	1338	1494	-0.109114
CD82	1324	1285	1321	1257	1317	1346	1231	1095	1128	1311	1090	1157	1067	1228	1223	1190	1284	-0.40264
CDC20	835	1209	974	1119	915	1145	967	836	866	1014	866	755	1177	1074	767	859	1056	-0.512136
CDC25A	205	413	273	332	260	262	312	295	292	266	274	276	364	393	318	269	296	-0.241218
CDK2	0	0	0	0	0	0	0	0	0	0	0	0	0	0	0	0	0	#DIV/0!
CDK4	1306	1269	1348	1432	1316	1377	1341	1292	1277	1304	1240	1230	1259	1337	1202	1121	1258	-0.230611
CDK5	1193	1161	1076	1198	1109	1063	1120	1108	1247	1192	1006	1174	1141	1117	1152	1234	1039	0.0703073
CDK9	1133	1189	1105	1104	1143	1177	1085	1155	1061	1098	1159	1155	1138	1125	1131	1260	1222	-0.0301693
CDKN1A	1311	1707	1624	1506	1434	1553	1564	1654	1733	1442	1757	1791	1555	1629	1912	1434	1656	0.219469
CDKN1B	48	361	268	231	63	104	316	57	41	288	89	348	59	155	60	276	184	-0.0113657
CDKN2A	1124	887	795	837	700	739	485	887	998	597	707	965	1171	595	480	840	796	0.424315
CHEK1	1166	1228	1179	1225	1172	1303	1188	1162	1100	1242	1036	1000	1153	1120	955	1044	1278	-0.47272
CHEK2	1464	1432	1322	1482	1366	1481	1348	1282	1427	1561	1240	1235	1508	1438	1225	1471	1379	-0.424985
CIAPIN1	1119	1111	1086	1102	1106	1130	1095	1084	1001	1099	1042	1034	1018	1095	1022	1130	1092	-0.400243
CKB	1149	1348	1369	1067	952	1240	1059	951	1625	838	1150	1220	1324	1348	1333	1044	1314	-0.0184472
CKM	363	578	196	356	317	382	298	242	220	297	287	345	410	518	1432	283	433	-0.092787
CKS2	940	1176	893	1048	892	1131	940	847	935	951	908	831	1073	959	808	928	1085	-0.456708
COL18A1	1189	1459	1237	1240	1277	1351	1384	1247	1531	1361	1409	1448	1243	1354	1405	1214	1318	0.102176
CSNK2A2	1229	1239	1188	1251	1223	1240	1200	1244	1147	1206	1162	1150	1161	1213	1143	1235	1264	-0.427041
CXCR4	1845	2445	1927	1717	2131	2161	2173	2069	2101	1983	2135	1903	1830	1812	1874	2381	2213	-0.354091
Cellularsenescence	-12062	-11406	-9387	-11765	-12821	-12779	-10180	-10198	-10630	-11568	-8769	-7918	-12418	-12211	-9005	-10710	-12091	0.481128
DDB2	966	1103	1060	982	1021	1002	968	1066	1000	1027	1095	1101	1007	940	1029	1097	1050	0.246895
DDIT4	967	1264	1044	945	1300	1174	1168	1079	1233	966	1097	1041	1157	1144	1133	1005	1005	-0.179576
DDX5	1626	1592	1576	1556	1553	1540	1517	1503	1575	1570	1588	1570	1636	1504	1553	1573	1609	0.122503
DFNA5	0	0	0	0	0	0	0	0	0	0	0	0	0	0	0	0	0	#DIV/0!
DKK1	914	1053	644	1325	644	1127	849	918	765	564	685	726	843	532	1009	1009	1259	-0.306119
DNAdamage	0	0	0	0	0	0	0	0	0	0	0	0	0	0	0	0	0	#DIV/0!
DUSP2	839	1165	840	783	811	873	945	960	940	831	1156	1033	749	908	1016	1038	1076	0.0734433
DUSP4	856	1322	912	861	875	942	999	934	1126	745	1000	902	733	805	1047	991	1040	-0.261631
DUSP5	1159	1514	1098	1467	1178	1228	1189	1229	1118	1163	1356	1180	992	1306	1322	1411	1544	-0.36945
DYRK2	1325	1404	1406	1328	1303	1280	1284	1366	1328	1347	1307	1403	1251	1504	1385	1216	1369	0.191543
E2F1	2449	2897	2821	2896	2235	2800	2450	2515	2683	2991	2335	2118	2985	3056	2063	2817	2815	-0.49807
ECT2	1029	1239	1171	1200	1176	1304	1167	1109	1161	1138	1050	958	1253	1089	1019	983	1228	-0.548719
EDA2R	779	733	973	610	720	675	867	987	951	841	1102	996	585	535	1016	995	749	0.284888
EGFR	3081	2602	2254	2378	2886	3158	2662	2798	2354	2914	2371	2385	2593	2711	2485	3043	3087	-0.216423
EIF2AK2	1230	1299	1344	1302	1200	1303	1240	1173	1236	1225	1258	1214	1431	1378	1207	1166	1388	-0.20524
ELAVL1	1242	1241	1184	1221	1207	1218	1228	1193	1167	1239	1202	1169	1202	1215	1154	1163	1237	-0.278876
EPHB4	852	940	974	989	881	998	953	902	940	866	939	910	1070	1019	934	899	854	-0.122467
ERBB2	1621	1656	1833	1797	1784	1694	1720	1710	1773	1699	1736	1727	1850	1790	1744	1703	1741	-0.103293
ESR1	1636	1548	1425	1698	1445	1566	1334	1351	1344	1311	1536	1771	1318	1617	1626	1509	1577	0.33411
EZH2	2321	2742	2622	2668	2510	2657	2611	2420	2663	2512	2479	2287	2884	2660	2267	2581	2598	-0.534468
FAS	1179	1110	1105	1055	1190	1204	1138	1201	1021	1140	1098	1183	923	1118	1175	1189	1172	0.100905
FDXR	967	945	912	926	913	814	897	958	896	1045	986	932	1066	768	889	899	871	0.264301
FEN1	1009	1196	1036	1154	1055	1134	1018	1023	982	1109	987	944	1193	1027	925	965	1100	-0.384711
FGF2	1284	1353	1114	1426	1152	1335	947	1333	1050	1011	1025	1115	1062	904	1040	1084	1404	-0.0918749
FHL2	1095	1151	1398	1209	1132	1082	1161	1204	1126	1258	1177	1245	1108	1273	1198	1135	1309	0.0161918
FOS	891	769	456	0	951	693	1563	1759	458	966	1132	1272	153	327	1639	1390	704	0.239642
FOXM1	875	1223	1116	1214	1061	1172	1026	989	1054	1140	976	889	1138	1195	862	917	1043	-0.50448
GADD45A	757	929	951	914	795	890	817	885	839	922	937	937	927	947	1004	821	890	0.0755692
GAPDH	1362	1518	1414	1540	1470	1547	1443	1352	1451	1447	1312	1329	1441	1397	1415	1320	1374	-0.523506
GSTP1	1511	1570	1618	1548	1515	1598	1515	1544	1528	1507	1458	1507	1420	1429	1435	1485	1563	-0.229693
GTSE1	788	1152	957	1027	961	1010	910	793	1006	1027	901	805	1089	1074	757	869	953	-0.47667
H2AFZ	1079	1273	1207	1279	1144	1228	1107	1093	1161	1151	1124	1105	1281	1253	1060	1105	1196	-0.358781
HDAC1	1432	1487	1430	1438	1375	1411	1422	1310	1357	1440	1353	1373	1493	1505	1285	1400	1483	-0.260841
HIC1	1094	1417	1441	1300	1064	1240	1253	1265	1257	1359	1362	1367	932	1577	1456	1184	1407	-0.0923121
HIF1A	2967	3291	3148	3198	3200	3109	3003	2954	3010	2991	2864	2902	3095	3135	3093	3111	3095	-0.62434
HIPK2	1100	1281	1142	1390	1075	1178	1148	1160	1194	1259	1213	1126	1204	1179	1143	1066	1125	-0.242015
HIPK4	390	200	458	316	300	258	390	158	280	316	332	424	332	300	424	280	390	0.229421
HMMR	827	1068	984	1003	1037	1215	964	897	997	1078	987	789	1140	898	776	846	1066	-0.470419
HNF4A	100	100	100	280	100	100	100	416	475	100	200	158	100	200	158	200	345	-0.0169482
HOXA11	358	835	500	727	258	316	100	200	300	316	345	452	567	983	504	232	475	-0.070529
HSP90AB1	1564	1610	1479	1600	1529	1550	1524	1458	1512	1572	1503	1411	1491	1494	1490	1453	1596	-0.583838
HSPA4	4077	4045	4073	4310	3915	3988	3892	3704	3892	4004	4172	3662	4173	4229	3774	3854	4278	-0.429896
HTATIP2	1073	1213	981	1187	1048	1079	953	866	1001	1037	876	1052	1017	1035	1011	1071	1076	-0.245268
ICAM1	1118	1273	1126	1119	1220	1255	1141	1141	957	1210	1055	1058	970	1097	1150	1082	1162	-0.372761
ID3	1609	1472	1434	1276	1487	1181	1470	1495	1344	1272	1386	1423	1428	1567	1452	1542	1424	0.197206
IER3	1132	1072	1096	1167	1194	1039	1107	1112	1040	1008	1080	1141	975	1092	1195	1115	1127	0.0775127
IFI16	1433	1429	1459	1457	1430	1447	1418	1411	1433	1312	1405	1415	1548	1465	1409	1358	1520	-0.017842
IFITM2	1408	1280	1361	1170	1422	1193	1264	1362	1208	1217	1291	1373	1116	1271	1286	1410	1453	0.197991
IFNA1	0	0	0	0	0	0	0	0	0	0	0	0	0	0	0	0	0	#DIV/0!
IGF1R	977	1325	1157	1096	1282	1246	1255	1279	1317	1326	1231	1189	886	1280	1143	1292	1062	-0.223506
IGFBP1	614	545	300	757	604	784	772	400	452	158	408	258	200	232	480	258	258	-0.280662
IGFBP7	1224	1373	1495	1212	1189	1180	1318	1286	1417	1291	1425	1593	1160	1285	1465	1427	1460	0.303201
IL6	738	1035	592	903	680	811	819	972	824	763	827	850	505	705	1099	1005	944	-0.136212
IQCB1	1132	1053	1087	1032	1125	1101	1153	1060	1057	1113	1070	1036	1156	1027	1043	1089	1141	-0.193675
ISG15	920	1335	1208	1127	893	1212	935	865	1014	978	899	1115	1375	1353	1094	1169	1413	-0.208535
KAT2B	1150	1195	1120	1096	1187	1190	1032	1180	1070	1156	1100	1108	1076	1116	1133	1106	1227	-0.121726
KLF4	1155	1202	1148	997	1080	1138	1152	1144	956	1029	1152	1010	939	1108	1345	1132	1211	-0.261294
KRT19	1200	1122	1296	560	1427	1383	1336	1292	1258	1460	1211	865	1352	562	962	1306	841	-0.109321
KRT8	1423	1614	1524	1465	1492	1591	1514	1490	1441	1487	1350	1197	1438	807	1306	1468	1303	-0.320393
LATS2	1053	1166	1158	1016	1171	1131	1100	1177	1214	1117	1203	1227	987	1184	1216	1128	1237	0.149364
LTF	990	592	541	726	1091	1513	819	1642	710	1389	902	977	378	380	832	894	698	0.154653
MAP4	1334	1455	1427	1443	1449	1460	1379	1414	1358	1384	1337	1407	1337	1406	1499	1429	1452	-0.347496
MAP4K4	1319	1382	1413	1399	1316	1308	1298	1366	1312	1433	1373	1300	1273	1475	1361	1201	1342	-0.145349
MAPK1	0	0	0	0	0	0	0	0	0	0	0	0	0	0	0	0	0	#DIV/0!
MAPK14	681	816	751	767	770	815	646	666	708	646	649	610	651	708	633	778	761	-0.611931
MAPK8	1108	1081	1157	1112	1122	1102	1096	1078	1114	1100	1137	1107	1102	1173	1103	1051	1107	0.047179
MAPK9	1205	1216	1184	1157	1146	1210	1104	1127	1164	1154	1160	1121	1190	1095	1106	1240	1184	-0.265131
MCL1	1703	1848	1670	1661	1842	1712	1831	1849	1722	1662	1946	1750	1694	1608	1938	1675	1809	0.0454807
MCTS1	1065	1116	1071	1132	1079	1129	1025	1007	1051	1070	1043	1021	1061	1058	1003	1084	1118	-0.522624
MDM2	0	0	0	0	0	0	0	0	0	0	0	0	0	0	15	0	0	-0.0645763
MDM4	688	705	586	582	554	494	548	653	751	512	661	726	937	642	635	639	613	0.428328
MGMT	980	969	1054	779	1000	1012	914	982	985	1025	884	1002	883	988	956	952	923	0.176129
MMP1	1133	1873	1354	1448	1918	2084	1499	1577	1730	1598	1095	2216	1740	2010	2686	983	874	0.221189
MMP13	0	0	0	0	0	0	0	0	0	0	0	0	0	0	0	0	0	#DIV/0!
MMP2	5088	5488	5422	5511	5251	5692	4889	5161	5404	4813	5101	5083	4633	5840	5351	4754	5477	-0.255729
MSH2	1352	1352	1347	1425	1300	1373	1356	1272	1365	1383	1343	1190	1474	1436	1229	1188	1389	-0.378552
MUC1	1223	956	924	755	1132	1148	1052	1154	835	880	890	1010	1067	997	976	1184	1084	0.162865
MYC	3428	2901	2753	3215	3143	2984	2872	2883	2929	3111	2877	2910	2679	3213	3242	2940	3101	-0.0827154
MYCN	645	1038	1262	588	798	1117	463	1089	1320	842	1080	822	1433	649	567	643	592	0.122473
NCL	1713	1758	1702	1790	1704	1740	1721	1646	1698	1743	1685	1594	1677	1737	1631	1617	1742	-0.604801
NLRC4	816	1019	768	929	838	906	815	649	861	845	796	780	745	861	813	831	922	-0.508889
NME1	1286	1245	1197	1312	1230	1238	1183	1096	1200	1271	1131	1140	1240	1063	1130	1185	1196	-0.28817
NOTCH1	811	949	714	903	782	876	714	776	828	804	893	808	770	883	857	849	883	-0.211017
NOV	872	659	839	852	862	850	912	821	938	774	820	1221	733	1263	1295	632	1039	0.35276
NR2C1	1092	1097	1147	1070	1097	1133	1115	1019	1133	1147	1137	1100	1131	1095	1095	1127	1082	-0.178689
NTN1	590	776	1174	485	891	1128	774	865	951	747	997	843	807	904	1112	610	808	-0.0027908
PADI4	280	458	552	358	490	458	604	345	332	408	390	300	300	232	232	232	475	-0.359863
PARK2	100	100	100	100	100	100	100	100	158	100	100	158	100	100	158	100	100	0.438196
PCBP4	911	1031	1102	1112	1092	1000	952	1057	1003	915	995	1058	959	1045	1047	1117	1052	-0.124825
PCNA	0	0	0	0	0	0	0	0	0	0	0	0	0	0	0	0	0	#DIV/0!
PDGFRB	1247	1449	1285	1321	1077	1184	1146	1162	1304	1226	1294	1440	1143	1464	1474	1285	1563	0.0594589
PDRG1	974	1033	1011	1006	893	1020	998	955	1023	988	939	937	1080	1064	863	1004	1008	-0.270579
PEG3	516	695	844	464	764	495	740	903	749	845	868	901	828	1163	928	561	831	0.269133
PERP	1331	985	1204	1156	1248	1210	1214	1281	1202	868	1148	1085	945	924	1057	1326	1007	0.0303147
PIDD1	1156	1045	993	1035	1021	931	962	1022	979	1095	1013	1058	1197	989	988	1190	1076	0.197564
PLAUR	1410	2021	1797	1703	1756	1815	1747	1554	1879	1608	1546	1578	1639	1756	1616	1787	1561	-0.519135
POU4F1	134	294	136	357	60	56	56	54	134	53	129	167	54	90	302	117	207	-0.132983
PPM1A	1119	1208	1202	1152	1133	1144	1183	1148	1187	1123	1198	1174	1212	1214	1182	1083	1196	0.0295628
PPM1D	1052	1044	980	946	962	939	998	947	953	1007	1030	962	1073	978	974	878	1046	0.0911071
PRC1	906	1246	1159	1206	1140	1244	1163	1025	1173	1138	1079	949	1285	1242	921	1085	1153	-0.561701
PRKCA	1319	1321	1232	1455	1340	1497	1214	1183	1368	1284	1441	1151	1292	1245	1257	1251	1491	-0.459241
PRKD1	991	791	1042	1054	1045	983	1039	1174	984	953	1073	1119	1164	1183	1050	998	979	0.449056
PRKDC	1433	1420	1324	1609	1409	1463	1429	1319	1407	1472	1399	1229	1457	1444	1293	1211	1393	-0.409054
PRKG1	724	795	1035	876	776	745	1061	852	982	905	1229	1182	1001	1095	1123	693	889	0.380829
PRSS50	604	158	504	280	539	158	567	495	512	300	400	416	424	704	370	445	408	0.205648
PSEN1	1232	1355	1356	1310	1277	1329	1347	1240	1332	1264	1245	1284	1327	1335	1271	1253	1315	-0.371518
PSMD10	1106	1150	1143	1139	1142	1160	1080	1083	1087	1140	1096	1065	1128	1128	1049	1099	1177	-0.492818
PTEN	1140	1042	1106	1003	1139	1051	1084	1080	1078	1138	1058	1111	795	1082	1092	993	1091	0.0899138
PTGS2	4471	4873	4378	4336	5045	4812	5426	5615	4480	4906	5397	4282	4880	4086	5074	4981	4900	-0.182481
PTTG1	894	1043	946	1051	934	1068	924	870	927	923	886	817	1120	956	767	919	1014	-0.441909
RAD51	0	0	0	0	0	0	0	0	0	0	0	0	0	0	0	0	0	#DIV/0!
RAF1	1660	1674	1667	1651	1647	1758	1613	1580	1626	1662	1660	1584	1699	1630	1566	1612	1707	-0.359353
RAS	1778	2118	2142	2009	2020	2047	1997	1936	2035	1969	1951	1910	1733	2083	1941	2037	1963	-0.5184
RECQL4	901	1085	953	1024	931	1038	984	874	979	1059	807	890	1124	1100	833	1075	1017	-0.43778
RGCC	950	1069	891	876	961	1035	1071	948	1002	972	1192	1036	892	971	1152	1003	1123	-0.0177223
RGS16	949	1043	1243	788	1297	973	1095	1319	1005	1042	1035	1220	772	1116	1264	1077	1120	0.185441
RPRM	945	158	847	445	650	280	1002	826	1130	849	925	639	962	158	524	490	408	0.257295
RREB1	1251	1233	1138	1142	1205	1142	1127	1196	1128	1207	1133	1142	1174	1198	1191	1156	1163	0.0304227
RRM2B	1162	1129	1169	1086	1166	1135	1087	1111	1126	1224	1161	1113	1080	1121	1123	1037	1150	0.0058994
S100A2	590	539	771	908	644	756	766	616	653	595	470	630	860	712	766	729	616	-0.25785
S100A6	1550	1497	1427	1545	1467	1559	1379	1418	1468	1353	1257	1470	1371	1327	1446	1581	1585	-0.154789
SEMA3B	1333	936	1259	763	1394	1301	1339	1350	1138	1223	1190	1101	1196	1036	1122	1381	929	0.108872
SERPINB5	158	968	1152	947	200	535	748	280	705	316	653	316	1136	100	588	158	158	-0.212781
SERPINF1	999	1247	1464	1071	1136	1169	1267	1278	1380	1232	1273	1551	1235	1532	1615	1174	1199	0.29903
SESN2	952	1098	965	1054	1028	918	952	947	945	1043	1001	980	1064	1087	974	979	992	-0.158383
SFN	633	1130	1127	957	941	1143	983	671	815	958	555	693	970	390	480	1035	585	-0.367008
SGK1	1557	1905	1701	1626	1859	1799	1761	1826	1813	1757	1702	1705	1473	1533	1778	1779	1633	-0.225677
SIAH1	2531	2638	2627	2658	2605	2588	2551	2516	2470	2584	2421	2415	2563	2601	2511	2594	2598	-0.702243
SIVA1	1265	1436	1428	1452	1250	1366	1393	1319	1383	1326	1210	1339	1560	1423	1275	1505	1414	-0.281081
SLC2A1	1598	2094	1924	1999	1874	2353	1651	1858	1877	1417	1619	1537	1891	1871	1703	1599	1906	-0.406702
SLC2A4	542	458	370	495	432	280	445	470	567	332	500	630	516	300	825	583	504	0.309668
SLC6A6	1193	1242	1232	1113	1169	1186	1059	1119	1143	1089	1164	1313	1033	1135	1213	1112	1272	0.343561
SOX4	1085	1110	1448	1264	1348	1277	1380	1258	1401	1336	1362	1191	1304	1380	1201	1233	1149	-0.230695
SP7	232	100	831	100	100	200	390	504	300	200	504	516	158	999	622	408	158	0.198539
TCF7L2	839	639	717	643	745	699	577	681	687	694	659	747	631	836	755	621	749	0.318532
TFDP1	1094	1246	1217	1227	1241	1198	1214	1173	1203	1103	1259	1150	1319	1198	1158	1116	1207	-0.199962
TGFA	809	743	804	1021	711	780	654	725	786	813	845	831	639	897	798	621	880	0.0370318
TGFB1	1929	2287	1828	2428	1595	2150	1857	2105	1995	1442	1698	1933	1771	1682	2131	1903	2350	-0.165593
THBS1	0	0	0	0	38	0	2	261	83	0	0	0	0	0	0	0	0	0.159315
TIAF1	817	815	771	797	823	730	837	767	744	806	885	810	941	830	831	947	831	0.0102647
TIGAR	879	1020	895	983	930	936	903	939	884	876	851	887	945	985	879	884	939	-0.297824
TLR3	962	837	1023	1004	956	918	918	907	883	892	1012	1003	930	1073	965	889	972	0.269015
TNFRSF10A	1096	1169	1030	1130	1163	1265	1089	971	1061	973	961	1026	926	881	998	1147	1081	-0.340242
TNFRSF10B	2173	2495	2070	1994	2289	2365	2267	2165	2301	2158	2256	2146	1901	1901	2132	2429	2345	-0.273011
TP53AIP1	1605	1504	1606	1560	1620	1480	1584	1856	1487	1628	1507	1561	1759	1804	1717	1474	1569	0.195071
TP53I13	1054	1164	1160	1111	1096	1113	1058	994	1077	1092	1058	1169	1094	1061	1111	1231	1151	-0.105984
TP53INP1	1322	1373	1150	1067	1175	1147	1225	1196	1126	1159	1241	1263	1244	1208	1117	1215	1267	0.302382
VEGFA	3499	2416	1236	2412	3694	3320	2467	3087	2128	3011	2220	1446	2815	2713	1970	3519	3189	-0.297467
VRK1	804	1007	1002	992	843	950	946	853	970	885	845	864	1003	967	853	890	980	-0.461136
WWP1	1132	1152	1120	1114	1148	1105	1125	1035	1089	1174	1134	1114	1087	1162	1154	993	1208	-0.125294
XAF1	1232	1394	1323	1276	1156	1264	1202	1171	1202	1177	1269	1278	1453	1514	1253	1422	1505	-0.151039
YBX1	1495	1456	1431	1418	1421	1467	1421	1343	1335	1446	1302	1344	1421	1441	1370	1307	1431	-0.261685
ZMAT3	1110	1130	1200	1062	1157	1051	1132	1276	1192	1130	1240	1229	1001	1069	1183	1065	1106	0.41519
