# Supplementary material for: p53 modeling as a route to mesothelioma patients stratification and novel therapeutic identification
Source: J Transl Med. 2018 Oct 13;16:282. doi: 10.1186/s12967-018-1650-0 (PMC6186085; doi:10.1186/s12967-018-1650-0)
Supplement: Supplementary file 13 — Additional file 13: Table S13. STSFA_score_groups_by_STAGE.xlsx. [file 12967_2018_1650_MOESM13_ESM.xlsx]

## Sheet: Stage_1
Node_Name	M645PT
AATF	163
ABCB1	1600
ABCC1	1377
AIFM2	1181
APAF1	1423
AR	538
ARID3A	929
ATF3	1139
ATM	1284
ATR	1330
AURKA	996
AXIN1	1178
Apoptosis	24532
BAK1	1096
BAX	5851
BBC3	1155
BCL2	1408
BCL3	1035
BCL6	917
BDKRB1	857
BNIP3L	1382
BRCA1	1818
BTG2	1190
CALD1	1678
CASP8	1293
CCNA2	0
CCNB1	0
CCND1	5250
CCNG1	1614
CD44	2070
CD58	1021
CD59	1577
CD82	1246
CDC20	834
CDC25A	406
CDK2	0
CDK4	1305
CDK5	1057
CDK9	1131
CDKN1A	2056
CDKN1B	791
CDKN2A	700
CHEK1	1096
CHEK2	1289
CIAPIN1	1096
CKB	952
CKM	333
CKS2	869
COL18A1	1306
CSNK2A2	1227
CXCR4	1481
Cellularsenescence	-9807
DDB2	1258
DDIT4	1270
DDX5	1525
DFNA5	0
DKK1	1093
DNAdamage	0
DUSP2	814
DUSP4	1029
DUSP5	1238
DYRK2	1305
E2F1	2812
ECT2	1055
EDA2R	1188
EGFR	2385
EIF2AK2	1256
ELAVL1	1178
EPHB4	767
ERBB2	1553
ESR1	1289
EZH2	2374
FAS	1309
FDXR	1130
FEN1	1210
FGF2	1431
FHL2	1344
FOS	2073
FOXM1	1051
GADD45A	1026
GAPDH	1705
GSTP1	1697
GTSE1	1000
H2AFZ	1190
HDAC1	1146
HIC1	1300
HIF1A	3513
HIPK2	1034
HIPK4	280
HMMR	863
HNF4A	90
HOXA11	380
HSP90AB1	1377
HSPA4	3820
HTATIP2	1023
ICAM1	1237
ID3	1441
IER3	1027
IFI16	1421
IFITM2	1264
IFNA1	0
IGF1R	969
IGFBP1	660
IGFBP7	1540
IL6	1070
IQCB1	1002
ISG15	1228
KAT2B	1223
KLF4	1189
KRT19	1176
KRT8	1735
LATS2	1235
LTF	469
MAP4	1167
MAP4K4	1518
MAPK1	0
MAPK14	767
MAPK8	1017
MAPK9	1208
MCL1	1452
MCTS1	1079
MDM2	64
MDM4	816
MGMT	754
MMP1	2041
MMP13	0
MMP2	4747
MSH2	1411
MUC1	1026
MYC	3075
MYCN	581
NCL	1683
NLRC4	777
NME1	1227
NOTCH1	852
NOV	1046
NR2C1	987
NTN1	975
PADI4	158
PARK2	100
PCBP4	1060
PCNA	0
PDGFRB	1186
PDRG1	910
PEG3	794
PERP	1454
PIDD1	1051
PLAUR	1689
POU4F1	72
PPM1A	1155
PPM1D	1031
PRC1	1075
PRKCA	981
PRKD1	941
PRKDC	1318
PRKG1	1011
PRSS50	464
PSEN1	1178
PSMD10	1137
PTEN	1248
PTGS2	3979
PTTG1	964
RAD51	0
RAF1	1451
RAS	1858
RECQL4	908
RGCC	930
RGS16	1109
RPRM	487
RREB1	1059
RRM2B	1418
S100A2	742
S100A6	1382
SEMA3B	1319
SERPINB5	1109
SERPINF1	1192
SESN2	1005
SFN	940
SGK1	1792
SIAH1	2966
SIVA1	1464
SLC2A1	1620
SLC2A4	254
SLC6A6	904
SOX4	1226
SP7	143
TCF7L2	804
TFDP1	1124
TGFA	910
TGFB1	2145
THBS1	0
TIAF1	742
TIGAR	1043
TLR3	908
TNFRSF10A	1196
TNFRSF10B	2160
TP53AIP1	607
TP53I13	1177
TP53INP1	1288
VEGFA	1959
VRK1	889
WWP1	1055
XAF1	1090
YBX1	1360
ZMAT3	1479
TP53	13350

## Sheet: Stage_2
Node_Name	M6PT	M691PT	M710PT	M70PT	M8PT	M75PT	M20PT	M50PT	M637PT	M686PT	M705PT
AATF	254	161	163	164	285	160	180	184	164	163	162
ABCB1	1443	1603	1466	1850	1577	1464	1344	2822	1506	1708	1703
ABCC1	1449	1541	1483	1584	1305	1443	1494	1423	1429	1369	1219
AIFM2	1144	1096	1182	1184	980	1135	961	1045	1143	1215	1170
APAF1	1419	1397	1311	1394	1253	1396	1375	1303	1288	1391	896
AR	466	672	583	541	837	595	749	537	608	463	531
ARID3A	1011	1057	954	995	904	1065	969	874	1083	928	854
ATF3	1448	1412	1122	1388	1456	1315	907	1369	1527	1271	1462
ATM	1244	1284	1247	1321	1221	1271	1277	1295	1245	1316	1070
ATR	1279	1264	1245	1329	1252	1337	1379	1363	1176	1221	1132
AURKA	1067	767	885	901	798	1071	1108	878	796	901	778
AXIN1	1147	1101	1190	1114	1044	1093	1143	1166	1041	1106	1072
Apoptosis	25137	22807	24324	21988	21467	22705	21562	21449	21958	22955	20486
BAK1	1142	1051	1063	1052	949	1160	1043	909	1092	1076	1008
BAX	6959	6588	6177	6124	6083	5985	6336	5852	5981	6521	5458
BBC3	1094	1063	1007	959	865	1131	841	882	1048	1038	1096
BCL2	1743	2178	1645	2110	2016	1740	1616	1929	1837	1851	1650
BCL3	1061	984	1100	1069	1150	1128	1118	1234	966	1028	1112
BCL6	1054	1009	1050	1038	1093	1007	951	1018	983	1040	914
BDKRB1	629	624	666	866	723	695	332	709	409	688	1082
BNIP3L	1385	1441	1446	1376	1252	1374	1241	1260	1347	1464	1278
BRCA1	1816	1660	1520	1733	1878	1969	2642	1812	1519	1710	1349
BTG2	1214	1333	1142	1377	1384	1209	1126	1268	1225	1238	1378
CALD1	1731	1717	1696	1654	1504	1529	1432	1566	1499	1617	1506
CASP8	1272	1257	1253	1318	1049	1305	1174	1122	1161	1250	1116
CCNA2	0	0	0	0	0	0	0	0	0	0	0
CCNB1	0	0	0	0	0	0	385	10	0	0	0
CCND1	4956	4519	4194	4260	4605	4806	5051	4131	3728	3840	4072
CCNG1	1549	1508	1546	1558	1374	1645	1303	1496	1368	1512	1523
CD44	2088	1914	1887	2036	2193	1984	2535	2132	1972	1768	1906
CD58	1127	990	1033	1004	919	1099	1006	816	1198	873	961
CD59	1541	1559	1496	1532	1441	1524	1478	1296	1551	1429	1478
CD82	1400	1190	1162	1273	1223	1295	1257	1095	1263	1245	1182
CDC20	981	675	807	718	767	925	1119	836	666	828	637
CDC25A	459	374	377	429	318	520	332	295	354	362	378
CDK2	0	0	0	0	0	0	0	0	0	0	0
CDK4	1210	1188	1199	1223	1202	1239	1432	1292	1015	1215	1101
CDK5	1060	986	1044	966	1152	963	1198	1108	1011	988	1049
CDK9	1146	1164	1121	1164	1131	1189	1104	1155	1122	1098	1213
CDKN1A	2034	1912	1706	1779	1912	2057	1506	1654	1918	1776	1749
CDKN1B	761	659	590	699	60	777	231	57	529	441	688
CDKN2A	585	596	597	540	480	685	837	887	846	459	837
CHEK1	1124	937	1066	1013	955	1150	1225	1162	896	980	884
CHEK2	1214	1121	1307	1323	1225	1349	1482	1282	1184	1278	1269
CIAPIN1	1063	1017	1100	1072	1022	1005	1102	1084	943	1076	1076
CKB	1214	1254	962	1085	1333	973	1067	951	1571	958	1357
CKM	374	347	272	321	1432	393	356	242	451	250	290
CKS2	937	856	863	818	808	1084	1048	847	747	854	864
COL18A1	1635	1524	1308	1460	1405	1347	1240	1247	1407	1391	1388
CSNK2A2	1238	1145	1187	1182	1143	1134	1251	1244	1106	1227	1139
CXCR4	1549	1786	1302	1618	1874	1436	1717	2069	1650	1391	1340
Cellularsenescence	-10216	-9118	-10780	-10170	-9005	-10236	-11765	-10198	-9052	-11840	-9102
DDB2	1160	1262	1182	1230	1029	1267	982	1066	1204	1157	1352
DDIT4	1375	1111	1062	1229	1133	992	945	1079	1020	1346	982
DDX5	1554	1530	1533	1592	1553	1587	1556	1503	1491	1444	1478
DFNA5	0	0	0	0	0	0	0	0	0	0	0
DKK1	1327	751	775	929	1009	1425	1325	918	392	920	600
DNAdamage	0	0	0	0	0	0	0	0	0	0	0
DUSP2	1166	1044	696	1010	1016	1089	783	960	1025	792	1040
DUSP4	1106	1048	995	1023	1047	1121	861	934	1083	1037	962
DUSP5	1481	1320	952	1368	1322	1328	1467	1229	1262	1177	1435
DYRK2	1315	1301	1235	1308	1385	1319	1328	1366	1310	1266	968
E2F1	2565	2141	2364	2258	2063	2560	2896	2515	1776	2155	2239
ECT2	1052	861	919	1013	1019	1083	1200	1109	825	963	753
EDA2R	1059	1141	1101	1162	1016	1147	610	987	991	1085	1093
EGFR	2455	2447	2683	2605	2485	2480	2378	2798	2030	2627	2688
EIF2AK2	1291	1261	1176	1297	1207	1263	1302	1173	1202	1205	1093
ELAVL1	1202	1188	1223	1202	1154	1204	1221	1193	1096	1218	1160
EPHB4	852	788	706	734	934	718	989	902	639	746	688
ERBB2	1680	1572	1640	1658	1744	1466	1797	1710	1337	1638	1634
ESR1	1523	2219	1412	1705	1626	1799	1698	1351	1715	1325	1114
EZH2	2240	2048	2119	2147	2267	2336	2668	2420	1922	2219	1829
FAS	1236	1406	1321	1306	1175	1218	1055	1201	1124	1343	1199
FDXR	981	1117	1082	1014	889	1181	926	958	1001	1049	1245
FEN1	1150	1082	1182	1140	925	1253	1154	1023	967	1137	1121
FGF2	1420	1080	1167	1228	1040	1206	1426	1333	808	1039	1126
FHL2	1409	1259	1234	1318	1198	1348	1209	1204	1088	1020	1209
FOS	2413	2824	2207	3086	1639	2092	0	1759	2703	2617	2692
FOXM1	1081	816	872	916	862	1056	1214	989	762	894	707
GADD45A	1113	1118	845	953	1004	1061	914	885	907	984	859
GAPDH	1619	1424	1617	1578	1415	1593	1540	1352	1484	1460	1490
GSTP1	1602	1600	1769	1602	1435	1608	1548	1544	1562	1657	1670
GTSE1	1076	800	905	935	757	1111	1027	793	847	889	699
H2AFZ	1203	1024	1175	1141	1060	1214	1279	1093	1068	1118	1208
HDAC1	1350	1335	1270	1264	1285	1358	1438	1310	1242	1354	1220
HIC1	1531	1592	1113	1305	1456	1581	1300	1265	1310	1218	1254
HIF1A	3439	3080	3305	3221	3093	3222	3198	2954	3120	3147	2950
HIPK2	1220	1158	1105	1210	1143	1151	1390	1160	1112	1139	935
HIPK4	464	332	280	258	424	452	316	158	345	332	400
HMMR	930	689	776	817	776	1033	1003	897	687	820	628
HNF4A	274	141	90	209	158	89	280	416	143	90	144
HOXA11	708	345	380	100	504	661	727	200	232	480	158
HSP90AB1	1414	1348	1346	1334	1490	1359	1600	1458	1260	1343	1337
HSPA4	3651	3671	3618	3584	3774	3942	4310	3704	3179	3453	3572
HTATIP2	1044	947	1010	1037	1011	1195	1187	866	1087	924	799
ICAM1	1172	1224	1324	1384	1150	1292	1119	1141	1219	1270	1134
ID3	1431	1396	1261	1330	1452	1242	1276	1495	1223	1347	1574
IER3	1251	1053	1197	1090	1195	1177	1167	1112	1043	1021	1250
IFI16	1518	1518	1632	1515	1409	1621	1457	1411	1463	1562	1269
IFITM2	1205	1118	1320	1218	1286	1117	1170	1362	1057	1215	1363
IFNA1	0	0	0	0	0	0	0	0	0	0	0
IGF1R	1108	1106	1143	1085	1143	1048	1096	1279	982	1080	762
IGFBP1	876	285	905	522	480	331	757	400	109	782	565
IGFBP7	1629	1706	1427	1448	1465	1468	1212	1286	1496	1302	1284
IL6	904	696	464	764	1099	758	903	972	561	669	795
IQCB1	923	887	970	981	1043	954	1032	1060	849	958	893
ISG15	1254	1008	935	1266	1094	1201	1127	865	1145	906	1322
KAT2B	1255	1194	1240	1304	1133	1207	1096	1180	1177	1126	972
KLF4	1358	1419	1168	1315	1345	1190	997	1144	1260	1102	1392
KRT19	995	711	1255	1252	962	556	560	1292	543	1103	1342
KRT8	1692	887	1759	1679	1306	940	1465	1490	859	1550	1801
LATS2	1337	1285	1168	1197	1216	1272	1016	1177	1175	1148	953
LTF	907	896	707	1389	832	509	726	1642	669	1517	855
MAP4	1361	1307	1307	1297	1499	1298	1443	1414	1197	1171	1196
MAP4K4	1535	1517	1420	1490	1361	1451	1399	1366	1457	1462	1321
MAPK1	0	0	0	0	0	0	0	0	0	0	0
MAPK14	730	796	825	778	633	790	767	666	680	817	800
MAPK8	1141	1042	1061	1082	1103	1058	1112	1078	1017	1138	920
MAPK9	1180	1139	1134	1130	1106	1202	1157	1127	1033	1191	1001
MCL1	1517	1483	1328	1572	1938	1324	1661	1849	1467	1445	1443
MCTS1	1034	1019	1065	1033	1003	1102	1132	1007	932	1022	1152
MDM2	158	254	229	227	15	172	0	0	234	200	22
MDM4	775	828	843	789	635	868	582	653	879	738	832
MGMT	846	776	797	869	956	835	779	982	818	913	1003
MMP1	2706	1924	2116	1916	2686	2104	1448	1577	2633	1976	1048
MMP13	0	0	0	0	0	0	0	0	0	0	0
MMP2	5826	5469	5067	5080	5351	4735	5511	5161	4854	5538	4395
MSH2	1373	1380	1343	1436	1229	1432	1425	1272	1205	1372	1289
MUC1	1019	873	1163	1246	976	883	755	1154	797	1069	1058
MYC	3006	3136	2974	2908	3242	3091	3215	2883	2718	2951	3400
MYCN	640	556	886	1063	567	350	588	1089	614	533	377
NCL	1692	1630	1629	1652	1631	1739	1790	1646	1523	1630	1634
NLRC4	963	860	825	930	813	943	929	649	1030	751	820
NME1	1138	1105	1224	1083	1130	1208	1312	1096	960	1075	1362
NOTCH1	1008	1107	729	994	857	1004	903	776	1021	836	699
NOV	1034	1070	783	934	1295	1052	852	821	931	822	692
NR2C1	960	1009	941	993	1095	992	1070	1019	926	1003	922
NTN1	819	984	782	1156	1112	1027	485	865	649	795	920
PADI4	280	332	424	485	232	100	358	345	332	370	345
PARK2	158	100	100	100	158	100	100	100	100	100	100
PCBP4	1213	1168	1214	1130	1047	1102	1112	1057	932	1057	1052
PCNA	0	0	0	0	0	0	0	0	0	0	0
PDGFRB	1344	1380	896	1057	1474	1286	1321	1162	1233	1079	864
PDRG1	878	871	846	819	863	877	1006	955	766	867	903
PEG3	948	886	921	795	928	612	464	903	877	509	757
PERP	1187	744	1569	1148	1057	1196	1156	1281	1135	1290	1155
PIDD1	1082	1218	1105	1044	988	1217	1035	1022	1070	1125	1145
PLAUR	1944	1556	1732	1676	1616	1702	1703	1554	1791	1544	1706
POU4F1	209	110	70	163	302	165	357	54	111	69	149
PPM1A	1205	1167	1084	1211	1182	1160	1152	1148	1110	1086	1084
PPM1D	992	1027	1034	997	974	1019	946	947	916	967	869
PRC1	1093	855	938	933	921	1042	1206	1025	790	949	714
PRKCA	1376	1091	1302	1143	1257	1169	1455	1183	1032	1123	932
PRKD1	1014	920	1025	1010	1050	832	1054	1174	872	962	989
PRKDC	1342	1431	1258	1392	1293	1351	1609	1319	1223	1339	1198
PRKG1	1174	1006	668	957	1123	987	876	852	1098	802	593
PRSS50	512	258	480	358	370	358	280	495	280	258	504
PSEN1	1229	1177	1104	1247	1271	1174	1310	1240	1159	1125	1122
PSMD10	1095	1099	1149	1114	1049	1131	1139	1083	1024	1109	1060
PTEN	1163	1158	1182	1222	1092	1077	1003	1080	1135	1207	1220
PTGS2	3204	3396	2466	3754	5074	2285	4336	5615	2971	3206	3282
PTTG1	985	762	977	816	767	1041	1051	870	769	862	810
RAD51	0	0	0	0	0	0	0	0	0	0	0
RAF1	1637	1571	1595	1568	1566	1588	1651	1580	1515	1606	1383
RAS	1897	1937	1796	1897	1941	1927	2009	1936	1719	1769	1607
RECQL4	982	793	785	765	833	913	1024	874	750	856	789
RGCC	1202	1151	1028	1186	1152	1042	876	948	1421	970	965
RGS16	1079	1173	1388	1169	1264	1134	788	1319	1242	906	1240
RPRM	217	492	1011	1013	524	420	445	826	283	650	1164
RREB1	1168	1138	1133	1151	1191	1112	1142	1196	1197	1154	1031
RRM2B	1280	1288	1239	1294	1123	1336	1086	1111	1278	1287	1213
S100A2	844	431	892	516	766	654	908	616	514	679	613
S100A6	1391	1108	1463	1289	1446	1324	1545	1418	1354	1327	1350
SEMA3B	1037	1062	1561	1542	1122	1054	763	1350	941	1393	1593
SERPINB5	1144	431	899	255	588	331	947	280	109	868	172
SERPINF1	1375	1386	1399	1256	1615	1284	1071	1278	1437	1026	1252
SESN2	1144	1189	1015	1059	974	1135	1054	947	966	1207	1092
SFN	1145	832	1154	1219	480	1011	957	671	363	833	1251
SGK1	1833	1675	1624	1802	1778	1585	1626	1826	1861	1824	1679
SIAH1	2824	2574	2793	2690	2511	2688	2658	2516	2611	2653	2484
SIVA1	1466	1345	1300	1339	1275	1421	1452	1319	1269	1253	1527
SLC2A1	2131	1725	1803	1806	1703	1569	1999	1858	1587	1882	1428
SLC2A4	327	606	368	450	825	251	495	470	435	253	609
SLC6A6	1109	1118	873	1003	1213	1038	1113	1119	1221	1010	785
SOX4	1226	1419	1233	1366	1201	1161	1264	1258	1147	1320	1125
SP7	256	89	270	90	622	142	100	504	334	143	91
TCF7L2	761	830	713	768	755	626	643	681	667	828	778
TFDP1	1059	1043	996	1007	1158	1062	1227	1173	969	1097	878
TGFA	955	967	646	935	798	1024	1021	725	857	771	702
TGFB1	2799	1884	1938	1920	2131	2597	2428	2105	1580	2056	1470
THBS1	139	0	0	39	0	26	0	261	73	127	0
TIAF1	734	733	853	756	831	809	797	767	812	783	500
TIGAR	1092	1061	982	1023	879	1160	983	939	1108	814	1276
TLR3	1167	952	960	1190	965	965	1004	907	942	1076	1001
TNFRSF10A	1252	1074	1106	1131	998	1178	1130	971	1182	1026	942
TNFRSF10B	2105	2293	1864	2076	2132	2166	1994	2165	2097	2071	1993
TP53AIP1	423	801	700	407	1717	469	1560	1856	662	407	462
TP53I13	1244	1216	1230	1148	1111	1285	1111	994	1172	1174	1194
TP53INP1	1232	1471	1322	1402	1117	1351	1067	1196	1231	1443	1290
VEGFA	1901	2554	2209	2881	1970	2191	2412	3087	2080	2750	2512
VRK1	971	867	804	902	853	990	992	853	805	835	874
WWP1	998	1038	947	981	1154	998	1114	1035	969	969	914
XAF1	1202	1093	1040	1303	1253	1279	1276	1171	1172	1114	1148
YBX1	1413	1369	1390	1371	1370	1364	1418	1343	1404	1334	1395
ZMAT3	1339	1453	1305	1399	1183	1316	1062	1276	1264	1255	1298
TP53	13072	14609	13768	14160		14830			12757	13323	11613

## Sheet: Stage_3
Node_Name	M77PT	M82PT	M97PT	M94PT	M701PT	M704PT	667PT	M699PT	M697PT	M52PT	M67PT	M99PT	M61PT	M68PT	M37PT	M57PT	M69PT	602PT	M689PT	617PT	M626PT	M694PT	M700PT	634PT	655PT	M687PT	M668PT	M684PT	M685PT	649PT	M703PT	618PT	M640PT	M714PT	M719PT	M49PT
AATF	179	162	188	167	158	159	178	159	168	165	162	180	182	167	183	285	179	189	160	160	256	166	161	170	161	159	256	161	160	186	162	167	161	159	158	182
ABCB1	1241	1521	1741	1940	1064	1801	2038	1384	1691	1715	1243	2001	1763	1749	2101	1552	1678	1866	1274	1514	1784	1170	1308	1610	1753	806	1769	1267	1566	1937	1653	1501	1595	1617	1067	1594
ABCC1	1337	1534	1423	1488	1324	1525	1494	1513	1395	1567	1260	1416	1595	1245	1397	1610	1556	1263	1613	1749	1704	1394	1576	1276	1734	1469	1421	1420	1421	1840	1410	1556	1375	1414	1629	1328
AIFM2	976	1306	1066	1125	1106	897	1074	1053	1130	1275	1005	1133	928	1098	1143	1028	923	1054	1166	1210	1148	1117	1167	1209	1257	1070	1177	1168	1140	1247	1115	1205	1120	1237	1114	958
APAF1	1480	1476	1305	1403	1043	1344	1501	1325	1346	1263	1251	1377	1336	1173	1331	1380	1401	1263	1259	1474	1498	1130	1294	1212	1524	1307	1320	1195	1222	1530	1356	1344	1349	1205	1492	1387
AR	654	384	395	699	474	652	423	621	813	572	486	697	718	614	484	644	316	786	609	575	659	372	576	441	688	493	603	626	578	781	456	484	470	496	445	502
ARID3A	1001	961	955	1034	802	1086	1189	940	1000	944	978	923	945	693	962	979	679	970	872	1173	1034	958	917	914	1138	997	1044	826	943	1095	1085	1074	945	953	952	909
ATF3	1205	1462	1363	1563	1347	1457	1267	1374	1157	1268	1213	1361	1553	1019	1220	1115	1067	1079	1309	1324	1468	1107	1302	1358	1463	1316	1744	1388	1474	1391	1374	1374	1370	1191	1269	1505
ATM	1242	1277	1268	1393	1053	1215	1351	1172	1283	1257	1189	1367	1308	1177	1310	1247	1191	1315	1108	1361	1256	1156	1210	1252	1326	1152	1288	1102	1132	1496	1279	1285	1216	1140	1173	1260
ATR	1260	1292	1304	1377	1050	1150	1362	1146	1285	1319	1153	1380	1329	1253	1373	1295	1342	1350	1173	1369	1303	1170	1210	1301	1340	1160	1262	1207	1195	1603	1308	1295	1227	1210	1253	1401
AURKA	1058	1035	922	837	919	972	1257	855	900	896	807	1065	926	728	946	1040	1179	814	1014	1046	873	787	913	713	861	948	904	890	868	1062	1064	862	851	1037	948	989
AXIN1	1084	1188	1229	1110	1013	1092	1139	1083	1091	1114	993	1193	1009	1072	1179	1092	1046	1115	1205	1225	1090	1087	1106	1007	1151	1114	1139	1131	1110	1386	1033	1093	1140	1165	1149	1117
Apoptosis	21407	22791	21077	23288	21606	23456	22573	21667	22279	23628	18486	22385	21817	18880	20599	22763	21730	21237	21381	24212	24080	22770	23181	21729	26687	20857	22825	21207	23365	26276	23376	22894	22150	23956	22772	21310
BAK1	1090	1144	975	1072	1062	1059	1220	1062	1051	1056	954	1085	905	887	998	997	1035	1059	1154	1153	1061	1050	1089	1072	1126	1054	1131	1092	1043	1190	1164	1076	1062	1136	1106	911
BAX	6661	6020	5502	5948	5915	6489	6335	6293	6135	6070	5990	6324	5844	4860	5932	6230	5601	5741	6403	6956	6669	6499	6452	5243	6641	6324	6061	5804	6067	6701	6041	6364	5642	5944	5911	5585
BBC3	718	1101	872	948	963	1037	881	1024	840	999	828	1025	865	779	808	821	597	759	1056	1200	996	1060	922	948	1201	1064	1065	995	1079	962	1027	1050	879	932	991	743
BCL2	1714	1650	2000	2411	1331	2133	1836	2155	2005	1651	1805	2059	1782	1483	1717	1586	1539	1896	1682	1740	1985	1964	1671	1768	1991	1732	2042	1681	1726	2083	1882	2038	1956	1792	1561	1766
BCL3	1254	1059	1246	976	1005	965	1217	1106	1025	1054	971	1261	1046	798	1229	1129	1201	1251	1124	1140	1084	1119	1010	969	1054	1032	1105	982	1058	1341	1048	1117	998	1112	938	1156
BCL6	974	1040	1062	1019	887	934	981	1044	1021	1094	993	1051	977	815	1163	1032	944	1120	1071	1135	1001	1014	1018	954	1098	943	1081	934	1011	1212	990	1088	1059	1080	972	1067
BDKRB1	616	855	804	851	986	529	958	714	770	908	656	542	725	614	871	674	597	665	1034	868	716	724	752	918	626	1061	787	857	888	1074	814	918	660	815	1066	872
BNIP3L	1219	1391	1199	1352	1288	1452	1253	1319	1374	1281	1314	1287	1231	1208	1348	1211	1310	1322	1327	1405	1426	1409	1355	1217	1481	1319	1336	1287	1327	1441	1318	1393	1294	1268	1405	1304
BRCA1	2055	1819	1923	1707	1394	1699	2360	1546	1798	1617	1495	2281	1999	1498	2112	2111	2309	1786	1680	1890	1752	1539	1605	1342	1787	1638	1698	1582	1471	2418	1837	1567	1672	1929	1768	2104
BTG2	1158	1257	1274	1481	1175	1254	1340	1360	1235	1246	1037	1276	1440	1115	1289	1368	1214	1294	1132	1235	1261	1177	1204	1266	1297	1354	1383	1280	1193	1525	1273	1326	1223	1128	1232	1317
CALD1	1536	1661	1487	1641	1439	1568	1513	1565	1660	1519	1536	1472	1474	1429	1544	1486	1406	1511	1700	1702	1598	1618	1595	1562	1744	1384	1606	1530	1611	1596	1581	1603	1668	1755	1637	1535
CASP8	1130	1271	1214	1419	1141	1150	1210	1118	1200	1299	1128	1222	1144	1180	1162	1089	1096	1130	1118	1267	1238	1171	1242	1264	1288	1221	1297	1116	1085	1357	1346	1213	1153	1203	1262	1128
CCNA2	0	0	0	0	0	0	0	0	0	0	0	0	0	0	0	0	0	0	0	0	0	0	0	0	0	0	0	0	0	0	0	0	0	0	0	0
CCNB1	265	0	0	0	0	0	88	0	0	0	0	108	58	0	97	264	471	0	0	0	0	0	0	0	0	0	0	0	0	193	0	0	0	0	0	9
CCND1	5946	5047	4620	3933	3959	4582	5072	4313	3822	3827	3102	5487	4719	2462	4319	4673	4837	4594	4762	4450	4632	4243	4531	4648	4985	4414	4752	4615	4508	5512	4144	4577	3533	4317	4572	4424
CCNG1	1248	1605	1336	1597	1444	1373	1377	1530	1521	1530	1434	1496	1517	1631	1356	1432	1430	1450	1481	1700	1601	1622	1482	1510	1588	1279	1437	1404	1511	1636	1632	1478	1465	1417	1398	1368
CD44	2089	2357	2308	1892	1821	1625	2330	1908	1922	1816	2235	2486	2066	1675	2508	1915	1815	2327	1904	1841	1959	2086	1798	1634	1790	1997	2109	1884	1725	2404	2047	2115	1863	1746	1959	2247
CD58	944	952	974	1015	1043	896	1010	1000	1054	1044	887	1005	826	827	932	884	829	980	983	984	1014	1021	999	1002	1086	959	1168	995	928	1119	1094	1035	980	1000	987	901
CD59	1315	1556	1338	1521	1400	1420	1514	1472	1520	1556	1368	1494	1343	1385	1386	1336	1293	1246	1413	1475	1579	1618	1502	1494	1614	1520	1518	1483	1474	1524	1608	1436	1467	1441	1467	1344
CD82	1228	1262	1190	1282	1187	1138	1285	1401	1438	1357	1267	1284	1090	912	1317	1128	1067	1324	1409	1311	1299	1319	1326	1145	1398	1330	1253	1213	1291	1454	1321	1346	1294	1262	1221	1231
CDC20	1074	956	859	628	974	860	1209	822	771	733	684	1056	866	496	915	866	1177	835	907	958	830	644	854	514	810	917	840	857	736	1083	921	874	830	967	851	967
CDC25A	393	442	269	391	396	451	413	383	352	309	307	296	274	234	260	292	364	205	359	457	379	309	387	297	436	422	457	373	427	350	496	262	408	480	351	312
CDK2	0	0	0	0	0	0	0	0	0	0	0	0	0	0	0	0	0	0	0	0	0	0	0	0	0	0	0	0	0	0	0	0	0	0	0	0
CDK4	1337	1211	1121	1113	1118	1225	1269	1126	1174	1115	1029	1258	1240	1055	1316	1277	1259	1306	1165	1230	1204	1126	1193	1052	1216	1094	1090	1163	1180	1464	1179	1043	1137	1124	1170	1341
CDK5	1117	961	1234	986	944	991	1161	952	1046	1045	891	1039	1006	935	1109	1247	1141	1193	987	1037	1043	1048	1033	962	1108	1081	1044	1012	1016	1307	1029	962	927	1124	909	1120
CDK9	1125	1198	1260	1176	1108	1142	1189	1114	1155	1157	1056	1222	1159	1032	1143	1061	1138	1133	1121	1157	1173	1232	1161	1110	1275	1130	1206	1125	1159	1368	1155	1174	1093	1207	1162	1085
CDKN1A	1629	2216	1434	1846	1902	1723	1707	1645	1561	1793	1605	1656	1757	1391	1434	1733	1555	1311	1664	2039	1885	1937	1782	1671	2227	1636	1966	1656	1875	1751	1899	1879	1568	1246	1779	1564
CDKN1B	155	603	276	804	754	615	361	461	705	432	290	184	89	572	63	41	59	48	388	297	589	428	480	567	586	641	741	731	525	50	713	413	529	554	650	316
CDKN2A	595	522	840	745	531	640	887	731	1162	925	555	796	707	563	700	998	1171	1124	509	563	722	843	710	938	830	550	833	582	607	1358	751	652	517	1132	478	485
CHEK1	1120	1081	1044	945	983	980	1228	919	1092	1135	971	1278	1036	1061	1172	1100	1153	1166	1051	1204	1018	951	1005	815	1043	1047	1004	1033	980	1244	1214	1049	943	1094	1188	1188
CHEK2	1438	1329	1471	1228	1180	1339	1432	1171	1323	1274	1037	1379	1240	1089	1366	1427	1508	1464	1258	1352	1245	1476	1233	1201	1312	1199	1309	1272	1213	1613	1352	1331	1212	1291	1148	1348
CIAPIN1	1095	1061	1130	1063	974	1087	1111	997	1056	1035	927	1092	1042	958	1106	1001	1018	1119	1067	1130	1061	1136	1083	1025	1133	1016	1031	1043	1065	1246	1063	999	1060	1132	1028	1095
CKB	1348	1300	1044	1039	1108	1168	1348	1163	799	1267	957	1314	1150	1153	952	1625	1324	1149	1281	1068	1288	1102	1024	1511	1157	1115	1538	885	1022	1541	918	1266	898	1121	1131	1059
CKM	518	322	283	249	267	428	578	458	353	306	248	433	287	194	317	220	410	363	354	482	320	291	376	253	306	344	425	1251	321	602	368	154	476	286	190	298
CKS2	959	911	928	773	986	880	1176	841	891	854	725	1085	908	792	892	935	1073	940	928	940	916	771	942	760	930	906	882	855	807	1136	946	850	831	937	915	940
COL18A1	1354	1550	1214	1409	1325	1566	1459	1372	1179	1508	1331	1318	1409	1128	1277	1531	1243	1189	1473	1507	1711	1253	1432	1343	1706	1369	1509	1366	1272	1631	1326	1482	1340	1313	1526	1384
CSNK2A2	1213	1196	1235	1162	1012	1196	1239	1176	1160	1181	1071	1264	1162	1154	1223	1147	1161	1229	1172	1264	1191	1195	1204	1069	1243	1082	1149	1134	1201	1403	1186	1131	1143	1188	1149	1200
CXCR4	1812	1689	2381	2220	1551	1979	2445	1821	1479	1376	2003	2213	2135	1244	2131	2101	1830	1845	1501	1618	1765	1450	1572	1287	1732	1550	2035	1722	1545	2348	1736	2017	1799	1313	1316	2173
Cellularsenescence	-12211	-9944	-10710	-7977	-8760	-11158	-11406	-9880	-9004	-12329	-8374	-12091	-8769	-10056	-12821	-10630	-12418	-12062	-12765	-12161	-9862	-11122	-9713	-9808	-10292	-10386	-10444	-10612	-11078	-12512	-9581	-9598	-10763	-13328	-10803	-10180
DDB2	940	1268	1097	1225	1203	1164	1103	1217	1060	1284	995	1050	1095	1092	1021	1000	1007	966	1188	1350	1245	1360	1185	1275	1446	1274	1292	1202	1232	1210	1254	1189	1059	1132	1252	968
DDIT4	1144	1225	1005	1215	1251	1118	1264	1055	1284	1217	1329	1005	1097	855	1300	1233	1157	967	1169	1281	1196	953	957	1067	1254	1041	1206	1125	1131	1242	1145	1495	1264	1202	1140	1168
DDX5	1504	1545	1573	1635	1408	1541	1592	1485	1528	1519	1469	1609	1588	1409	1553	1575	1636	1626	1517	1586	1582	1522	1523	1550	1663	1443	1585	1442	1445	1768	1591	1584	1481	1560	1478	1517
DFNA5	0	0	0	0	0	0	0	0	0	0	0	0	0	0	0	0	0	0	0	0	0	0	0	0	0	0	0	0	0	0	0	0	0	0	0	0
DKK1	532	1129	1009	629	958	630	1053	480	479	603	554	1259	685	331	644	765	843	914	581	1177	924	1029	855	620	691	219	522	808	1083	791	1221	755	849	649	957	849
DNAdamage	0	0	0	0	0	0	0	0	0	0	0	0	0	0	0	0	0	0	0	0	0	0	0	0	0	0	0	0	0	0	0	0	0	0	0	0
DUSP2	908	887	1038	1238	1013	1001	1165	1055	883	976	888	1076	1156	728	811	940	749	839	848	954	1016	750	941	961	1083	829	1398	1033	927	1037	1154	973	1034	936	796	945
DUSP4	805	978	991	1093	932	1061	1322	1132	848	933	952	1040	1000	738	875	1126	733	856	900	1063	1043	1006	1148	958	1139	597	1280	936	1038	1110	1118	1060	1005	889	899	999
DUSP5	1306	1417	1411	1553	1244	1472	1514	1491	1067	1225	1251	1544	1356	928	1178	1118	992	1159	1563	1316	1400	1141	1257	1379	1383	1176	1592	1305	1180	1434	1480	1285	1124	1300	1254	1189
DYRK2	1504	1215	1216	1312	1019	1262	1404	1183	1350	1089	1191	1369	1307	1117	1303	1328	1251	1325	1205	1238	1276	1046	1158	1096	1410	1051	1280	1107	1181	1464	1196	1144	1373	1223	1240	1284
E2F1	3056	2814	2817	1971	2134	2723	2897	2444	2151	2162	1586	2815	2335	1719	2235	2683	2985	2449	2633	2699	2576	2486	2483	1854	2650	2579	2459	2571	2490	3047	2430	2197	2183	2879	2468	2450
ECT2	1089	1030	983	904	842	908	1239	932	1006	979	866	1228	1050	844	1176	1161	1253	1029	1002	1086	1058	827	944	805	979	925	959	900	865	1252	1062	990	1044	943	1068	1167
EDA2R	535	1176	995	1108	974	1005	733	691	823	1202	980	749	1102	979	720	951	585	779	1047	1294	1191	1179	993	1187	1385	954	1022	983	1067	1050	1131	1085	938	734	1149	867
EGFR	2711	2802	3043	2287	2426	2056	2602	2360	2538	2831	2274	3087	2371	2027	2886	2354	2593	3081	3067	2774	2416	2902	2430	2567	2379	2387	2387	2494	2422	2981	2640	2510	2356	2931	2850	2662
EIF2AK2	1378	1236	1166	1318	1039	1243	1299	1203	1185	1211	1100	1388	1258	1137	1200	1236	1431	1230	1306	1254	1284	1071	1217	1315	1295	1082	1194	1073	1109	1496	1244	1246	1124	1128	1361	1240
ELAVL1	1215	1175	1163	1188	1074	1221	1241	1202	1217	1224	1084	1237	1202	1056	1207	1167	1202	1242	1205	1280	1229	1138	1212	1137	1277	1212	1169	1197	1174	1393	1216	1186	1182	1228	1227	1228
EPHB4	1019	821	899	714	778	820	940	790	744	669	677	854	939	632	881	940	1070	852	810	871	886	738	727	598	870	850	747	737	754	1052	781	757	716	728	827	953
ERBB2	1790	1615	1703	1701	1452	1679	1656	1616	1525	1602	1434	1741	1736	1396	1784	1773	1850	1621	1605	1640	1682	1642	1668	1676	1609	1677	1480	1461	1594	2157	1579	1605	1556	1726	1764	1720
ESR1	1617	1357	1509	1683	1061	1548	1548	1471	1537	1429	1250	1577	1536	1233	1445	1344	1318	1636	1044	1452	1521	1363	1325	1601	1659	1141	1743	1222	1251	1869	1465	1432	1435	1227	1186	1334
EZH2	2660	2309	2581	2057	1928	2228	2742	2177	2197	2041	1846	2598	2479	1798	2510	2663	2884	2321	2294	2440	2217	2025	2146	1851	2477	2287	2233	2234	2139	2922	2268	2057	2152	2353	2207	2611
FAS	1118	1367	1189	1218	1007	1242	1110	1017	1251	1393	1141	1172	1098	1005	1190	1021	923	1179	909	1232	1083	1256	1114	1272	1278	1028	1316	1205	1138	1133	1404	1196	1250	1227	1224	1138
FDXR	768	1098	899	1059	1132	1053	945	987	877	1165	934	871	986	867	913	896	1066	967	1063	1283	1097	1220	967	1172	1247	1102	1105	1050	1090	1061	1161	1033	948	1131	1056	897
FEN1	1027	1209	965	1060	1098	980	1196	1055	1124	1102	974	1100	987	1003	1055	982	1193	1009	1173	1267	1158	1097	1141	1006	1177	1104	1106	1153	1097	1165	1228	1043	1058	1278	1165	1018
FGF2	904	1389	1084	949	1101	1166	1353	1061	1101	1218	861	1404	1025	697	1152	1050	1062	1284	1048	1109	912	1150	955	1146	1068	461	1094	966	1103	1342	1231	1036	926	1035	1072	947
FHL2	1273	1346	1135	1298	1384	1280	1151	1226	1250	1419	1200	1309	1177	1246	1132	1126	1108	1095	1486	1325	1220	1193	1540	1298	1362	1204	1290	1129	1299	1457	1317	1308	1277	1349	1432	1161
FOS	327	2565	1390	3140	2163	2658	769	2973	2379	2317	3111	704	1132	2094	951	458	153	891	2140	2888	2947	2489	2516	2344	2783	2623	3196	2638	2416	846	2734	2940	2739	2235	2135	1563
FOXM1	1195	934	917	805	858	995	1223	890	889	945	788	1043	976	747	1061	1054	1138	875	999	1057	973	754	943	657	939	946	898	933	892	1156	970	866	765	941	1006	1026
GADD45A	947	1151	821	992	966	1033	929	918	953	1016	883	890	937	714	795	839	927	757	1161	1103	1031	998	899	832	1054	825	1052	910	885	977	1061	1005	867	959	986	817
GAPDH	1397	1573	1320	1468	1551	1430	1518	1562	1548	1618	1479	1374	1312	1457	1470	1451	1441	1362	1594	1726	1707	1595	1596	1490	1712	1562	1551	1582	1570	1625	1522	1646	1440	1554	1603	1443
GSTP1	1429	1711	1485	1629	1698	1616	1570	1654	1568	1584	1517	1563	1458	1522	1515	1528	1420	1511	1724	1745	1679	1698	1697	1493	1728	1720	1593	1738	1704	1735	1586	1563	1627	1691	1691	1515
GTSE1	1074	1022	869	816	830	1139	1152	927	995	867	839	953	901	645	961	1006	1089	788	981	1088	1049	842	903	688	1020	962	977	914	883	1037	1012	857	870	1035	994	910
H2AFZ	1253	1207	1105	1133	1230	1255	1273	1127	1116	1184	1049	1196	1124	996	1144	1161	1281	1079	1206	1210	1115	1119	1213	1038	1187	1101	1137	1170	1158	1326	1233	1140	1021	1274	1187	1107
HDAC1	1505	1299	1400	1368	1278	1372	1487	1262	1344	1330	1197	1483	1353	1094	1375	1357	1493	1432	1222	1355	1369	1268	1355	1190	1394	1154	1353	1199	1224	1569	1408	1307	1282	1308	1217	1422
HIC1	1577	1361	1184	1309	1265	1579	1417	1226	1230	1223	1395	1407	1362	1062	1064	1257	932	1094	1266	1529	1384	1108	1279	1204	1570	1241	1497	1185	1243	1363	1497	1430	1203	1145	1290	1253
HIF1A	3135	3302	3111	3144	3153	3283	3291	3286	3072	3244	3013	3095	2864	2827	3200	3010	3095	2967	3371	3598	3523	3298	3350	2983	3652	3145	3423	3178	3256	3640	3243	3416	3141	3252	3238	3003
HIPK2	1179	1244	1066	1123	942	1085	1281	1128	1184	1000	1071	1125	1213	780	1075	1194	1204	1100	950	1170	1221	1064	999	1023	1238	953	1050	962	960	1337	1094	1113	967	1029	1143	1148
HIPK4	300	316	280	158	232	390	200	358	258	232	280	390	332	158	300	280	332	390	358	316	280	100	258	232	370	158	358	345	400	432	345	345	232	390	358	390
HMMR	898	898	846	787	807	746	1068	799	919	816	750	1066	987	668	1037	997	1140	827	903	952	836	743	834	590	843	782	819	742	773	1097	916	744	799	961	793	964
HNF4A	200	143	200	90	183	180	100	90	90	143	181	345	200	89	100	475	100	100	234	324	181	90	144	141	90	90	144	254	143	400	90	144	90	89	391	100
HOXA11	983	380	232	200	549	915	835	280	200	232	232	475	345	100	258	300	567	358	280	258	432	100	480	100	610	316	300	280	416	370	458	332	232	232	200	100
HSP90AB1	1494	1425	1453	1354	1237	1366	1610	1320	1355	1384	1233	1596	1503	1250	1529	1512	1491	1564	1400	1409	1388	1343	1406	1229	1372	1414	1346	1355	1359	1685	1328	1350	1344	1374	1382	1524
HSPA4	4229	3927	3854	3541	3341	3433	4045	3496	3428	3499	3068	4278	4172	2788	3915	3892	4173	4077	3718	3602	3552	3703	3542	3901	3751	3412	3528	3583	3374	4557	3576	3607	3235	3620	3727	3892
HTATIP2	1035	1197	1071	975	963	925	1213	933	1154	1062	847	1076	876	838	1048	1001	1017	1073	1097	943	924	1127	939	955	989	889	1054	1029	992	1121	1139	1025	996	1034	1044	953
ICAM1	1097	1343	1082	1225	1056	914	1273	1354	1226	1343	1286	1162	1055	905	1220	957	970	1118	1222	1337	1325	1159	1295	1168	1302	1351	1350	1157	1103	1244	1269	1360	1285	1317	1284	1141
ID3	1567	1318	1542	1333	1321	1656	1472	1505	1301	1187	1366	1424	1386	966	1487	1344	1428	1609	1297	1491	1483	1045	1428	1361	1535	1305	1538	1230	1328	1685	1353	1586	1302	1157	1418	1470
IER3	1092	1150	1115	1199	1132	1184	1072	1025	1171	1117	1238	1127	1080	871	1194	1040	975	1132	1080	1297	1104	1157	1102	1048	1192	1247	1279	1071	1118	1273	1142	1337	1276	1085	1138	1107
IFI16	1465	1361	1358	1538	1347	1440	1429	1478	1578	1385	1393	1520	1405	1241	1430	1433	1548	1433	1465	1475	1510	1514	1459	1448	1568	1256	1542	1368	1444	1589	1619	1493	1530	1604	1363	1418
IFITM2	1271	1310	1410	1250	1248	1011	1280	1222	1278	1227	1132	1453	1291	1080	1422	1208	1116	1408	1229	1093	1196	1271	1299	1240	1199	1179	1187	1238	1227	1450	1332	1247	1174	1296	1112	1264
IFNA1	0	0	0	0	0	0	0	0	0	0	0	0	0	0	0	0	0	0	0	0	0	0	0	0	0	0	0	0	0	0	0	0	0	0	0	0
IGF1R	1280	1220	1292	967	1062	1115	1325	989	1087	830	894	1062	1231	741	1282	1317	886	977	1200	1190	1187	981	1150	909	1115	1077	1007	900	1122	1345	813	994	1075	1142	1179	1255
IGFBP1	232	173	258	282	579	392	545	109	253	592	415	258	408	256	604	452	200	614	306	649	658	827	327	331	255	109	217	456	656	345	347	870	639	440	328	772
IGFBP7	1285	1443	1427	1533	1492	1546	1373	1377	1498	1323	1407	1460	1425	1209	1189	1417	1160	1224	1628	1502	1604	1482	1576	1326	1738	1456	1647	1335	1492	1477	1491	1484	1423	1281	1548	1318
IL6	705	761	1005	878	971	432	1035	801	756	597	1055	944	827	431	680	824	505	738	692	873	844	902	888	602	736	474	879	793	637	965	1113	796	427	582	568	819
IQCB1	1027	914	1089	999	825	961	1053	949	899	940	823	1141	1070	898	1125	1057	1156	1132	924	1033	986	926	926	874	1027	957	944	918	939	1327	1000	976	927	947	888	1153
ISG15	1353	971	1169	1409	1222	1020	1335	1228	924	1186	872	1413	899	828	893	1014	1375	920	1554	1011	1226	989	1237	1588	1168	999	1258	1009	927	1456	1513	1307	952	1212	1387	935
KAT2B	1116	1408	1106	1373	997	1134	1195	1225	1270	1206	991	1227	1100	1181	1187	1070	1076	1150	1185	1153	1132	1211	1199	1241	1307	1050	1252	1108	1152	1366	1259	1201	1206	1126	1126	1032
KLF4	1108	1374	1132	1533	1197	1237	1202	1171	1135	1170	932	1211	1152	1225	1080	956	939	1155	1284	1126	1170	1241	1143	1362	1196	996	1461	1172	1148	1105	1290	1066	1183	1103	1284	1152
KRT19	562	1063	1306	1264	1138	738	1122	1309	1168	1345	927	841	1211	1036	1427	1258	1352	1200	1286	1198	1107	1260	1165	1199	1198	1417	1200	1306	1246	1574	674	1181	1169	1403	1253	1336
KRT8	807	1884	1468	1610	1643	923	1614	1611	1585	1778	1440	1303	1350	1489	1492	1441	1438	1423	1769	1753	1557	1769	1718	1702	1646	1736	1453	1697	1723	1650	1560	1667	1677	1813	1626	1514
LATS2	1184	1241	1128	1270	1093	1162	1166	1201	1217	1121	1213	1237	1203	1088	1171	1214	987	1053	1274	1396	1274	1148	1270	1345	1367	1106	1224	1134	1198	1327	1260	1303	1229	1078	1286	1100
LTF	380	721	894	1478	1042	646	592	1003	1047	1256	436	698	902	1509	1091	710	378	990	497	1150	866	426	841	417	829	340	661	593	526	1105	1262	473	781	822	705	819
MAP4	1406	1295	1429	1171	1189	1216	1455	1192	1321	1214	1121	1452	1337	1009	1449	1358	1337	1334	1236	1280	1275	1230	1227	1127	1343	1249	1247	1217	1256	1486	1250	1202	1243	1273	1304	1379
MAP4K4	1475	1532	1201	1472	1355	1509	1382	1348	1378	1393	1410	1342	1373	1323	1316	1312	1273	1319	1503	1535	1445	1349	1447	1344	1607	1348	1442	1325	1334	1513	1419	1492	1383	1366	1508	1298
MAPK1	0	0	0	0	0	0	0	0	0	0	0	0	0	0	0	0	0	0	0	0	0	0	0	0	0	0	0	0	0	0	0	0	0	0	0	0
MAPK14	708	784	778	742	747	808	816	786	806	806	733	761	649	721	770	708	651	681	811	830	802	813	764	815	803	923	720	737	798	852	813	826	728	863	834	646
MAPK8	1173	1053	1051	1057	907	1142	1081	1030	1040	983	1020	1107	1137	920	1122	1114	1102	1108	928	1145	1126	947	1049	960	1238	944	1090	975	1030	1281	1035	1010	1073	1019	1053	1096
MAPK9	1095	1210	1240	1125	997	1064	1216	1081	1150	1110	1026	1184	1160	1035	1146	1164	1190	1205	1181	1189	1204	1084	1144	1094	1197	974	1101	1005	1074	1340	1151	1120	1117	1226	1149	1104
MCL1	1608	1540	1675	1699	1304	1441	1848	1449	1407	1409	1681	1809	1946	1213	1842	1722	1694	1703	1232	1450	1489	1236	1352	1463	1516	1235	1642	1331	1298	1898	1471	1714	1414	1133	1375	1831
MCTS1	1058	1068	1084	1070	1120	1036	1116	1035	1059	1108	930	1118	1043	976	1079	1051	1061	1065	1111	1121	1031	1041	1091	1018	1083	949	1009	1099	1068	1242	1145	1004	987	1072	1038	1025
MDM2	0	163	0	209	218	298	0	194	16	14	127	0	0	18	0	0	0	0	204	224	216	87	188	86	265	152	247	113	254	0	120	130	325	154	154	0
MDM4	642	786	639	931	704	933	705	912	881	827	703	613	661	627	554	751	937	688	739	839	902	821	845	901	981	735	931	753	821	934	851	739	777	1052	658	548
MGMT	988	929	952	959	973	817	969	852	866	850	722	923	884	742	1000	985	883	980	927	985	840	948	946	760	982	650	964	931	973	1159	836	875	855	999	831	914
MMP1	2010	2280	983	1139	1836	2292	1873	2023	1754	1901	3368	874	1095	1340	1918	1730	1740	1133	2269	3343	1808	2208	2454	1080	2562	2102	2816	1939	1907	1956	2473	2166	2472	1371	1976	1499
MMP13	0	0	0	0	0	0	0	0	0	0	0	0	0	0	0	0	0	0	0	0	0	0	0	0	0	0	0	0	0	0	0	0	0	0	0	0
MMP2	5840	4857	4754	4899	4746	5331	5488	5200	5149	4984	5081	5477	5101	3971	5251	5404	4633	5088	5269	5718	5571	5468	5371	4219	5395	5186	4897	4668	4925	5790	4879	5285	4616	4804	4935	4889
MSH2	1436	1427	1188	1407	1141	1379	1352	1349	1366	1367	1188	1389	1343	1280	1300	1365	1474	1352	1373	1442	1438	1154	1343	1371	1468	1310	1346	1269	1269	1513	1382	1336	1223	1452	1451	1356
MUC1	997	1313	1184	925	1011	799	956	914	1035	1146	801	1084	890	820	1132	835	1067	1223	1153	1083	1062	1104	1086	876	971	961	995	1070	1080	1243	991	1223	887	1253	1198	1052
MYC	3213	3025	2940	2987	2943	2953	2901	2705	3049	3004	2668	3101	2877	2591	3143	2929	2679	3428	3035	2973	2700	2863	2901	3043	2955	3211	3279	3003	2956	3448	3131	2705	2784	3219	2785	2872
MYCN	649	527	643	1008	582	871	1038	987	863	904	501	592	1080	700	798	1320	1433	645	830	1356	723	415	1075	642	1004	533	507	653	1086	1412	717	962	715	1003	839	463
NCL	1737	1686	1617	1646	1583	1663	1758	1598	1619	1646	1528	1742	1685	1565	1704	1698	1677	1713	1699	1728	1660	1573	1669	1596	1715	1662	1608	1594	1542	1913	1631	1615	1603	1607	1662	1721
NLRC4	861	912	831	900	811	716	1019	837	963	804	854	922	796	658	838	861	745	816	833	886	825	817	883	826	992	771	1007	838	759	1056	1028	983	732	833	885	815
NME1	1063	1163	1185	1182	1343	1190	1245	1090	1182	1271	1068	1196	1131	1047	1230	1200	1240	1286	1327	1340	1082	1141	1197	1127	1222	1283	1128	1247	1235	1404	1379	1217	1126	1396	1207	1183
NOTCH1	883	1006	849	970	690	1144	949	969	819	892	934	883	893	725	782	828	770	811	816	1080	1141	753	829	821	1187	763	1123	767	728	974	881	1054	790	655	846	714
NOV	1263	1112	632	960	855	1170	659	1053	1326	747	679	1039	820	880	862	938	733	872	1004	893	837	1185	890	791	1021	1231	1245	952	871	988	1099	896	807	827	948	912
NR2C1	1095	996	1127	1001	874	1046	1097	1005	887	965	854	1082	1137	882	1097	1133	1131	1092	993	1063	1060	879	989	919	1124	896	1032	944	920	1331	985	975	966	953	1025	1115
NTN1	904	679	610	1071	954	1187	776	1183	628	989	1042	808	997	944	891	951	807	590	1088	1425	1020	772	1137	696	1184	1078	817	1024	771	1208	759	832	770	682	1112	774
PADI4	232	358	232	520	416	232	458	258	552	558	370	475	390	258	490	332	300	280	475	475	300	532	390	158	158	158	280	475	200	588	424	280	495	316	585	604
PARK2	100	100	100	100	100	100	100	100	100	100	100	100	100	100	100	158	100	100	100	100	158	100	100	100	100	100	158	100	100	100	100	100	100	100	100	100
PCBP4	1045	1047	1117	1024	1135	1221	1031	1006	1075	1094	907	1052	995	946	1092	1003	959	911	1096	1192	1140	1195	1102	850	1328	1123	1125	1108	1206	1218	1140	1011	1090	1210	1096	952
PCNA	0	0	0	0	0	0	0	0	0	0	0	0	0	0	0	0	0	0	0	0	0	0	0	0	0	0	0	0	0	0	0	0	0	0	0	0
PDGFRB	1464	1116	1285	1086	1060	1334	1449	994	1197	933	1060	1563	1294	757	1077	1304	1143	1247	1159	1160	1161	1113	1137	914	1355	873	1304	977	1019	1285	1129	1154	1056	879	1093	1146
PDRG1	1064	871	1004	863	886	995	1033	865	840	903	741	1008	939	764	893	1023	1080	974	936	926	894	868	891	791	924	976	811	915	872	1179	876	834	855	898	883	998
PEG3	1163	585	561	1063	324	1190	695	600	863	486	775	831	868	607	764	749	828	516	455	703	868	789	524	795	983	537	968	501	735	926	745	805	781	773	699	740
PERP	924	1361	1326	1008	1182	1323	985	1312	1482	1091	900	1007	1148	968	1248	1202	945	1331	1397	1213	1453	1478	1135	797	1485	1246	1144	1298	1439	1364	970	1174	1473	1338	1058	1214
PIDD1	989	1199	1190	1113	1078	1162	1045	1072	1033	1223	952	1076	1013	979	1021	979	1197	1156	991	1252	1139	1179	1082	1096	1276	1073	1218	1133	1138	1218	1081	1069	1085	1242	1048	962
PLAUR	1756	1754	1787	1632	1718	1550	2021	1700	1551	1671	1634	1561	1546	1398	1756	1879	1639	1410	1748	1829	1857	1755	1740	1527	1860	1830	1781	1654	1754	1857	1671	1842	1689	1597	1608	1747
POU4F1	90	68	117	249	74	144	294	140	105	170	71	207	129	120	60	134	54	134	73	113	289	144	73	144	416	73	237	116	73	239	168	71	305	350	69	56
PPM1A	1214	1117	1083	1213	1002	1165	1208	1142	1115	1059	1091	1196	1198	1019	1133	1187	1212	1119	1056	1146	1200	1067	1059	1144	1260	1113	1138	1040	1019	1391	1129	1144	1068	996	1144	1183
PPM1D	978	1037	878	1020	813	1024	1044	941	997	920	847	1046	1030	836	962	953	1073	1052	1036	1031	1001	909	966	934	1092	868	968	853	897	1134	999	964	945	969	1021	998
PRC1	1242	1069	1085	893	914	1054	1246	866	975	943	846	1153	1079	801	1140	1173	1285	906	1054	1116	1064	774	988	650	986	949	942	864	922	1205	946	935	959	1061	1032	1163
PRKCA	1245	1205	1251	1086	1130	1112	1321	996	1245	1067	1060	1491	1441	1016	1340	1368	1292	1319	1192	1194	1305	1096	1020	1047	1107	1016	1089	984	1066	1459	1388	1092	1174	1130	1428	1214
PRKD1	1183	1147	998	1216	781	1026	791	855	971	957	926	979	1073	795	1045	984	1164	991	844	902	1029	1032	881	812	1057	670	1011	867	850	1002	870	933	778	714	851	1039
PRKDC	1444	1423	1211	1324	1191	1363	1420	1252	1358	1280	1197	1393	1399	1131	1409	1407	1457	1433	1339	1426	1394	1148	1290	1223	1410	1240	1262	1211	1213	1538	1323	1329	1285	1278	1296	1429
PRKG1	1095	970	693	1007	738	944	795	735	874	616	896	889	1229	714	776	982	1001	724	701	831	1048	704	933	675	1178	694	1071	693	728	989	833	846	810	475	895	1061
PRSS50	704	232	445	232	280	775	158	408	300	485	232	408	400	390	539	512	424	604	597	424	390	100	390	258	424	332	485	370	390	811	316	416	424	258	445	567
PSEN1	1335	1169	1253	1212	1095	1158	1355	1137	1160	1123	1125	1315	1245	995	1277	1332	1327	1232	1079	1156	1197	1124	1115	1104	1242	1183	1141	1069	1064	1506	1180	1167	1091	1089	1297	1347
PSMD10	1128	1123	1099	1125	1040	1062	1150	1068	1130	1153	986	1177	1096	1019	1142	1087	1128	1106	1125	845	1115	1056	1120	1045	1176	995	1056	1102	1067	1312	1146	1070	1059	1070	1103	1080
PTEN	1082	1217	993	1236	927	1160	1042	1061	1193	1267	1131	1091	1058	1179	1139	1078	795	1140	1036	1173	1169	1096	1193	1214	1323	1090	1239	1185	1111	1219	1136	1199	1146	1157	1144	1084
PTGS2	4086	4363	4981	4190	2177	3418	4873	3632	3085	2784	4841	4900	5397	2327	5045	4480	4880	4471	2308	3225	3652	2494	2775	3077	3274	2444	3735	2847	2434	5281	3150	4770	2922	1594	3024	5426
PTTG1	956	901	919	795	1013	978	1043	901	937	873	738	1014	886	661	934	927	1120	894	973	995	925	758	926	659	931	830	915	885	948	1026	982	759	892	1090	772	924
RAD51	0	0	0	0	0	0	0	0	0	0	0	0	0	0	0	0	0	0	0	0	0	0	0	0	0	0	0	0	0	0	0	0	0	0	0	0
RAF1	1630	1598	1612	1581	1396	1676	1674	1483	1608	1481	1408	1707	1660	1377	1647	1626	1699	1660	1558	1663	1631	1541	1505	1498	1623	1530	1554	1473	1485	1889	1595	1506	1520	1606	1524	1613
RAS	2083	1814	2037	1881	1668	1921	2118	1804	1914	1708	1758	1963	1951	1580	2020	2035	1733	1778	1804	1908	1895	1730	1780	1659	2005	1838	1791	1710	1715	2252	1784	1739	1715	1877	1955	1997
RECQL4	1100	912	1075	743	820	927	1085	800	773	864	676	1017	807	665	931	979	1124	901	902	1011	848	721	820	640	876	903	903	805	789	1079	856	821	837	972	857	984
RGCC	971	1031	1003	1221	1096	1225	1069	1056	972	942	990	1123	1192	886	961	1002	892	950	1067	1027	1260	1063	1030	932	1217	883	1484	1074	1052	1153	1123	1011	1053	946	983	1071
RGS16	1116	1134	1077	1344	1129	1026	1043	1181	1109	1156	962	1120	1035	906	1297	1005	772	949	965	1242	1335	1165	1132	1230	1512	1311	1425	1220	1223	1285	1079	1241	1197	1068	1080	1095
RPRM	158	346	490	1075	575	307	158	799	631	1020	716	408	925	1048	650	1130	962	945	1029	908	1015	713	973	1084	1087	1202	800	600	952	1109	219	756	639	665	1061	1002
RREB1	1198	1147	1156	1128	945	1137	1233	1061	1115	1140	1028	1163	1133	885	1205	1128	1174	1251	1047	1178	1159	1046	1046	1084	1191	1048	1196	1031	1048	1335	1111	1181	1096	1102	1090	1127
RRM2B	1121	1430	1037	1306	1167	1178	1129	1131	1270	1330	1086	1150	1161	1182	1166	1126	1080	1162	1169	1296	1301	1232	1157	1350	1560	1169	1231	1064	1177	1312	1223	1303	1227	1113	1282	1087
S100A2	712	736	729	541	1085	557	539	513	690	851	426	616	470	350	644	653	860	590	808	879	755	839	782	493	632	677	649	783	906	819	682	689	647	980	918	766
S100A6	1327	1442	1581	1222	1434	1102	1497	1235	1383	1340	1088	1585	1257	1115	1467	1468	1371	1550	1362	1304	1270	1522	1375	1162	1264	1292	1389	1420	1505	1576	1406	1362	1247	1508	1359	1379
SEMA3B	1036	1368	1381	1398	1044	1092	936	1396	1406	1503	1098	929	1190	1176	1394	1138	1196	1333	1375	1390	1341	1586	1186	1622	1489	1617	1238	1423	1513	1459	806	1359	1427	1510	1400	1339
SERPINB5	100	1182	158	819	1080	109	968	480	541	530	109	158	653	110	200	705	1136	158	625	556	600	109	812	175	846	254	172	109	687	955	495	998	1008	717	960	748
SERPINF1	1532	1138	1174	1375	1367	1396	1247	1222	1413	1357	1301	1199	1273	1045	1136	1380	1235	999	1188	1267	1340	1175	1283	1205	1464	1219	1455	1260	1283	1416	1373	1315	1159	924	1134	1267
SESN2	1087	1166	979	1067	940	1013	1098	985	1028	1184	965	992	1001	755	1028	945	1064	952	967	1147	1121	1043	1030	1114	1214	886	1072	928	983	1165	1052	1037	1003	1166	1106	952
SFN	390	1433	1035	1105	1190	363	1130	909	1014	857	875	585	555	478	941	815	970	633	1198	1208	793	632	1044	772	620	1169	826	1145	820	1035	1045	1053	1050	1245	1342	983
SGK1	1533	1975	1779	1856	1600	1542	1905	1629	1831	1603	1728	1633	1702	1548	1859	1813	1473	1557	1587	1771	1775	1829	1585	1618	1772	1709	1998	1724	1783	1866	1741	1758	1939	1568	1640	1761
SIAH1	2601	2713	2594	2599	2538	2748	2638	2767	2629	2775	2435	2598	2421	2431	2605	2470	2563	2531	2789	3022	2965	2780	2820	2549	3048	2632	2781	2735	2741	3083	2669	2808	2535	2759	2716	2551
SIVA1	1423	1380	1505	1374	1454	1412	1436	1376	1302	1349	1204	1414	1210	1146	1250	1383	1560	1265	1538	1446	1433	1403	1332	1329	1538	1390	1425	1369	1337	1612	1461	1363	1282	1621	1414	1393
SLC2A1	1871	2037	1599	1695	1776	1543	2094	1905	1635	2030	1396	1906	1619	1342	1874	1877	1891	1598	2136	2076	2002	1929	1847	1360	1760	2086	1593	1535	1643	2239	1662	1927	1651	1695	1928	1651
SLC2A4	300	287	583	468	329	515	458	404	335	398	302	504	500	283	432	567	516	542	398	409	457	462	325	392	518	143	632	629	415	458	425	272	324	596	370	445
SLC6A6	1135	993	1112	1071	876	1067	1242	1032	1099	890	959	1272	1164	832	1169	1143	1033	1193	954	1061	1139	1102	1028	898	1169	920	1208	880	851	1377	1057	1032	943	940	1003	1059
SOX4	1380	1181	1233	1311	1071	1533	1110	1324	1305	1175	1227	1149	1362	1146	1348	1401	1304	1085	1259	1380	1425	1182	1339	1137	1522	1384	1162	1206	1251	1434	1084	1307	1365	1162	1311	1380
SP7	999	210	408	143	339	729	100	345	90	90	144	158	504	141	100	300	158	232	90	210	514	90	255	141	252	143	211	90	335	345	180	181	143	232	313	390
TCF7L2	836	875	621	691	699	780	639	725	774	696	656	749	659	577	745	687	631	839	744	738	695	714	768	794	805	718	792	802	750	808	820	769	710	772	686	577
TFDP1	1198	1049	1116	1055	972	1000	1246	1019	1112	964	966	1207	1259	886	1241	1203	1319	1094	1119	1131	1024	1009	1060	984	1132	1047	1051	1001	1014	1378	1050	1068	1033	1081	1041	1214
TGFA	897	939	621	920	756	626	743	739	864	725	882	880	845	617	711	786	639	809	673	898	866	794	740	821	855	697	810	647	597	1004	1017	982	723	697	841	654
TGFB1	1682	2348	1903	1785	2220	1668	2287	1409	1825	1751	1926	2350	1698	1553	1595	1995	1771	1929	1545	2422	1925	2041	1927	1487	1930	1182	1590	1713	2090	1952	2558	1847	2022	1562	1978	1857
THBS1	0	0	0	126	106	0	0	0	280	125	505	0	0	400	38	83	0	0	0	184	0	0	0	0	0	0	0	0	0	0	190	0	236	0	58	2
TIAF1	830	725	947	762	552	845	815	813	639	796	580	831	885	545	823	744	941	817	703	837	777	821	790	722	801	714	789	698	759	1092	817	693	749	884	593	837
TIGAR	985	991	884	1057	987	1030	1020	903	1001	1065	911	939	851	888	930	884	945	879	996	1126	1042	956	951	1032	1088	894	1050	922	886	1136	1129	977	860	849	1099	903
TLR3	1073	811	889	1206	803	866	837	983	1088	1270	835	972	1012	919	956	883	930	962	778	811	982	1068	910	1230	1057	905	1002	899	868	1081	1035	995	873	902	1036	918
TNFRSF10A	881	1301	1147	1232	1084	1006	1169	1035	1068	1109	904	1081	961	1007	1163	1061	926	1096	980	1205	1018	1023	1030	1054	1235	1291	1251	1012	1084	1108	1241	1082	1005	950	1188	1089
TNFRSF10B	1901	2338	2429	2327	2089	2441	2495	2071	1913	1932	2171	2345	2256	1725	2289	2301	1901	2173	1811	2271	2079	2018	2093	1844	2358	2113	2349	2070	2091	2435	2278	2224	2093	1819	2055	2267
TP53AIP1	1804	320	1474	632	294	577	1504	641	373	444	213	1569	1507	324	1620	1487	1759	1605	459	822	666	508	628	498	409	369	673	300	566	1996	394	450	494	1077	513	1584
TP53I13	1061	1299	1231	1228	1174	1291	1164	1139	1180	1282	1116	1151	1058	1013	1096	1077	1094	1054	1214	1321	1158	1240	1214	1134	1354	1221	1257	1165	1228	1313	1147	1245	1159	1317	1215	1058
TP53INP1	1208	1249	1215	1409	1092	1378	1373	1320	1274	1355	1156	1267	1241	1168	1175	1126	1244	1322	1055	1346	1311	1221	1225	1430	1496	1198	1321	1199	1268	1368	1356	1263	1312	1353	1311	1225
VEGFA	2713	2093	3519	2509	1222	2929	2416	3049	2010	2657	3367	3189	2220	2369	3694	2128	2815	3499	2880	2913	2847	2764	2083	2553	1996	2261	2938	2765	2105	3017	2047	2762	2153	2442	2303	2467
VRK1	967	871	890	952	912	850	1007	887	849	792	759	980	845	729	843	970	1003	804	1036	949	943	787	909	781	1000	869	912	833	783	1021	1004	822	818	952	915	946
WWP1	1162	1034	993	1072	851	962	1152	933	988	1003	880	1208	1134	949	1148	1089	1087	1132	977	991	1004	839	937	1007	1031	947	1023	863	899	1306	1069	1044	940	937	1016	1125
XAF1	1514	964	1422	1262	1027	1192	1394	1208	1032	1220	1002	1505	1269	944	1156	1202	1453	1232	1198	1172	1103	1013	1210	1300	1161	969	1287	1088	1034	1588	1292	1193	1020	1091	1120	1202
YBX1	1441	1443	1307	1403	1451	1309	1456	1362	1367	1400	1240	1431	1302	1199	1421	1335	1421	1495	1368	1500	1383	1290	1411	1297	1429	1410	1425	1470	1320	1548	1461	1384	1352	1395	1399	1421
ZMAT3	1069	1349	1065	1317	1251	1217	1130	1196	1263	1326	1072	1106	1240	1230	1157	1192	1001	1110	1158	1406	1387	1326	1155	1271	1567	1291	1257	1229	1276	1321	1303	1331	1324	1080	1342	1132
TP53		13605		13452	11048	13247		12784	12906	12894	11544			12408					12912	14247	13645	13484	12733	13902	15215	12757	12949	12699	12882		13683	13017	13056	13869	13466

## Sheet: Stage_4
Node_Name	M80PT	M98PT	M53PT	M608PT	M58PT	M48PT	M76PT	M60PT	M71PT	M101PT	M664PT	M666PT	M669PT	M614PT	M663PT	M632PT	M690PT
AATF	164	164	165	164	162	165	164	181	267	164	161	259	165	167	165	164	158
ABCB1	1598	2367	1889	1895	1359	1493	1724	2047	1225	1208	1494	1628	2108	2331	1503	1673	1317
ABCC1	1615	1492	1449	1357	1419	1556	1539	1407	1465	1384	1484	1400	1449	1576	1614	1532	1375
AIFM2	1381	1176	1221	1178	1205	1277	1117	1180	1173	1234	1276	1029	1140	1198	1191	1183	1219
APAF1	1450	1400	1306	1358	1519	1349	1340	1389	1289	1321	1377	1280	1349	1352	1278	1352	1484
AR	723	437	478	658	348	677	588	466	347	110	431	603	655	522	502	623	610
ARID3A	1058	947	1009	1003	1045	913	936	931	983	867	1002	1012	935	944	971	929	1097
ATF3	1468	1208	1217	1614	1393	1347	1384	1332	1154	1464	1275	1459	1705	1281	1240	1425	1340
ATM	1356	1344	1307	1313	1299	1363	1217	1384	1289	1112	1260	1214	1218	1307	1266	1246	1245
ATR	1380	1390	1298	1277	1314	1320	1314	1386	1331	1308	1257	1181	1260	1326	1265	1284	1215
AURKA	969	929	882	771	938	829	818	1052	847	959	913	800	757	949	810	822	981
AXIN1	1150	1160	1156	1070	1088	1114	1161	1189	1153	1034	1216	1004	1102	1205	1111	1096	1188
Apoptosis	23230	23476	24573	21876	24636	22769	24619	19983	22450	17615	24729	21567	22304	23402	22335	21161	22912
BAK1	1135	1090	1100	1037	1079	1009	1033	995	1022	968	1183	1069	1014	1085	1041	1037	1090
BAX	6118	5674	6522	5723	7280	5624	6146	5523	5799	5378	6405	5773	5653	6211	6123	5594	6396
BBC3	1000	882	968	931	1030	848	938	837	1064	917	1080	963	969	828	973	1060	1074
BCL2	1733	1743	1745	2217	1865	1412	2044	1482	2098	1723	1756	1863	1804	1749	1598	1653	2071
BCL3	1030	1047	1032	1014	992	1002	1030	1180	1164	1012	1146	992	1020	1094	1070	1015	1094
BCL6	1021	1055	1049	1000	1045	953	1028	969	1091	939	1100	951	979	1040	1020	966	1041
BDKRB1	932	780	755	837	496	954	954	866	999	901	792	397	878	954	907	826	848
BNIP3L	1376	1326	1408	1359	1473	1381	1391	1221	1413	1237	1356	1299	1313	1373	1344	1236	1460
BRCA1	1774	1836	1691	1576	1780	1581	1641	2414	1526	1722	1810	1534	1436	1854	1487	1542	1761
BTG2	1370	1173	1170	1468	1158	1223	1263	1164	1172	1181	1248	1226	1466	1164	1200	1212	1431
CALD1	1642	1702	1746	1570	1836	1624	1728	1443	1691	1500	1599	1531	1617	1722	1570	1633	1641
CASP8	1272	1221	1309	1266	1264	1369	1256	1193	1239	1267	1248	1158	1154	1219	1184	1182	1208
CCNA2	0	0	0	0	0	0	0	0	0	0	0	0	0	0	0	0	0
CCNB1	0	0	0	0	0	0	0	199	0	0	0	0	0	6	0	0	0
CCND1	4707	4512	4215	4253	5055	4085	4429	4590	3548	3697	5112	3979	4605	5174	4885	5181	4710
CCNG1	1595	1645	1495	1621	1549	1420	1607	1428	1686	1412	1376	1358	1468	1426	1407	1527	1556
CD44	2056	1781	2112	1933	1998	1926	1749	2216	2192	2396	1894	1854	1662	1665	1640	1700	1936
CD58	1143	1049	1050	1071	1117	939	988	900	1105	834	978	1133	934	945	911	938	990
CD59	1605	1445	1535	1519	1592	1515	1501	1329	1620	1398	1468	1473	1366	1451	1434	1459	1537
CD82	1372	1242	1359	1345	1353	1334	1410	1311	1714	1090	1513	1229	1167	1346	1242	1318	1458
CDC20	811	879	772	641	835	667	741	1014	631	840	1001	723	764	954	712	697	864
CDC25A	384	424	365	377	403	327	353	266	290	370	393	395	382	352	307	312	413
CDK2	0	0	0	0	0	0	0	0	0	0	0	0	0	0	0	0	0
CDK4	1182	1192	1166	1090	1237	1146	1190	1304	1067	1031	1099	1020	1086	1220	1083	1088	1200
CDK5	1088	950	1009	961	970	976	960	1192	1100	875	1077	1045	871	1012	868	914	969
CDK9	1217	1067	1206	1164	1193	1155	1127	1098	1173	1024	1202	1093	1128	1097	1114	1123	1144
CDKN1A	1858	1758	1841	1907	2059	1741	1734	1442	1882	1711	1917	1860	1838	1668	1805	1847	1945
CDKN1B	729	673	669	719	628	761	755	288	277	486	690	660	701	441	544	760	604
CDKN2A	697	662	618	774	554	595	652	597	825	452	651	778	869	681	823	510	677
CHEK1	1109	1155	1063	935	1098	984	1101	1242	1061	1009	1040	899	883	1189	1064	999	1037
CHEK2	1317	1280	1271	1239	1293	1171	1336	1561	1371	1151	1273	1189	1174	1305	1224	1168	1247
CIAPIN1	1126	1107	1079	1012	1084	1057	1076	1099	1146	950	1105	955	951	1085	996	1025	1058
CKB	1512	919	1005	1085	999	1049	891	838	914	991	1181	1544	1154	847	1173	853	1180
CKM	404	289	420	293	193	225	290	297	270	151	433	348	502	301	324	810	371
CKS2	875	860	831	771	900	728	767	951	776	831	934	776	816	933	764	865	833
COL18A1	1628	1254	1471	1575	1507	1579	1496	1361	1138	1163	1547	1391	1498	1345	1510	1451	1452
CSNK2A2	1217	1193	1212	1135	1229	1206	1204	1206	1248	1062	1198	1065	1123	1197	1157	1125	1290
CXCR4	1399	1506	1549	1618	1494	1337	1643	1983	1335	2206	1838	1533	1599	1608	1426	1721	1650
Cellularsenescence	-10741	-10123	-11013	-9102	-10606	-9737	-8338	-11568	-11686	-10375	-11403	-8252	-8060	-10250	-9347	-9378	-12710
DDB2	1317	1213	1187	1276	1300	1226	1236	1027	1387	1203	1243	1150	1117	1051	1145	1250	1330
DDIT4	1272	1090	1426	1156	1283	1196	1186	966	1061	1290	1278	1102	1156	1176	1331	1155	1152
DDX5	1621	1576	1530	1563	1545	1595	1527	1570	1540	1487	1551	1472	1499	1519	1476	1497	1508
DFNA5	0	0	0	0	0	0	0	0	0	0	0	0	0	0	0	0	0
DKK1	618	1102	1032	618	1091	717	1268	564	800	586	1063	437	559	1066	514	720	579
DNAdamage	0	0	0	0	0	0	0	0	0	0	0	0	0	0	0	0	0
DUSP2	976	838	869	1167	926	761	992	831	626	1073	916	1000	1085	899	935	906	909
DUSP4	1103	916	1074	1000	1145	994	1034	745	1085	878	979	1093	948	1079	1052	900	1016
DUSP5	1366	1129	1171	1502	1364	1270	1226	1163	1192	1406	1287	1235	1206	1135	1295	1095	1346
DYRK2	1285	1340	1274	1209	1310	1159	1231	1347	1087	1038	1201	1246	1220	1333	1210	1201	1340
E2F1	2506	2381	2228	2095	2641	2131	2139	2991	2052	2149	2618	1997	2167	2758	2303	2486	2626
ECT2	990	1094	999	876	1061	919	969	1138	982	1050	988	831	888	1068	874	930	1100
EDA2R	1176	1167	1088	1262	1209	1123	929	841	1188	1030	818	973	1078	842	1088	1155	1149
EGFR	2719	2471	2636	2498	2190	2417	2562	2914	2902	2724	2660	2003	2264	2592	2509	2450	2755
EIF2AK2	1292	1245	1278	1241	1360	1284	1245	1225	1199	1157	1189	1181	1163	1276	1253	1202	1233
ELAVL1	1247	1231	1195	1188	1204	1199	1204	1239	1183	1087	1226	1087	1145	1227	1175	1182	1290
EPHB4	724	746	776	655	833	644	794	866	695	722	721	699	731	794	744	712	782
ERBB2	1748	1599	1702	1702	1668	1637	1665	1699	1581	1501	1810	1345	1550	1663	1578	1569	1848
ESR1	1607	1531	1599	1571	1401	1503	1552	1311	1542	851	1502	1559	1449	1278	1264	1550	1518
EZH2	2234	2127	2173	2039	2238	2032	2160	2512	2064	2090	2400	1964	1971	2107	1874	2160	2401
FAS	1349	1270	1388	1325	1093	1289	1318	1140	1386	1074	1213	1117	1140	1329	1081	1239	1409
FDXR	1108	1088	1027	1238	1120	1013	1063	1045	1139	998	1188	997	1002	952	997	1091	1017
FEN1	1164	1144	1071	1056	1205	1094	1097	1109	1147	1078	1148	975	973	1191	1036	1076	1171
FGF2	1255	1195	1159	1173	1334	1110	1337	1011	1351	867	1016	885	958	1170	923	876	1061
FHL2	1429	1294	1319	1327	1353	1455	1335	1258	1111	1366	1432	1127	1316	1315	1411	1320	1349
FOS	2779	2239	2243	3189	2644	2261	2814	966	2657	3016	2468	2771	2978	2299	2685	2504	2648
FOXM1	995	898	823	791	1032	819	839	1140	762	890	937	775	784	975	817	861	1024
GADD45A	1014	949	919	1015	1091	1018	976	922	839	908	1070	883	989	992	895	934	907
GAPDH	1598	1576	1588	1471	1571	1592	1571	1447	1627	1419	1625	1480	1500	1697	1567	1584	1674
GSTP1	1754	1654	1648	1580	1677	1717	1657	1507	1619	1566	1812	1511	1584	1764	1591	1651	1717
GTSE1	980	924	923	880	1085	825	775	1027	842	886	1022	862	839	967	806	840	982
H2AFZ	1179	1118	1120	1086	1189	1127	1025	1151	1124	1015	1139	1069	1050	1154	1068	1062	1119
HDAC1	1318	1309	1356	1258	1277	1326	1287	1440	1281	1162	1359	1253	1225	1296	1221	1108	1304
HIC1	1405	1196	1341	1352	1430	1183	1282	1359	961	1259	1346	1381	1359	1274	1319	1252	1300
HIF1A	3355	3304	3297	3106	3460	3375	3271	2991	3308	3029	3533	3090	3110	3407	3221	3220	3401
HIPK2	1237	1025	1156	1179	1029	1012	1090	1259	1053	908	1072	1048	1049	956	1037	979	1132
HIPK4	358	280	332	390	300	358	200	316	158	158	400	258	300	316	200	200	232
HMMR	914	904	824	761	903	803	757	1078	810	875	794	725	678	839	623	795	848
HNF4A	90	180	209	179	90	90	90	100	333	91	144	143	210	290	253	90	89
HOXA11	200	358	200	100	795	316	445	316	200	100	535	280	300	316	280	280	200
HSP90AB1	1365	1402	1414	1284	1412	1350	1357	1572	1313	1280	1367	1269	1351	1470	1405	1359	1412
HSPA4	3841	3761	3548	3556	3807	3688	3644	4004	3578	3213	3513	3239	3480	3736	3615	3778	3619
HTATIP2	1125	1018	1129	976	1124	1049	947	1037	1199	972	1155	1041	918	1002	912	851	1152
ICAM1	1327	1280	1291	1245	1361	1239	1343	1210	1385	1242	1268	1216	1261	1337	1342	1305	1523
ID3	1263	1307	1280	1346	1689	1371	1306	1272	1333	1593	1403	1276	1448	1414	1498	1283	1272
IER3	1207	1083	1306	1284	1323	1098	1103	1008	1166	1300	1261	1128	1238	1208	1190	1094	1131
IFI16	1466	1553	1568	1508	1489	1389	1536	1312	1495	1214	1567	1498	1372	1453	1391	1375	1465
IFITM2	1272	1235	1317	1276	1194	1251	1246	1217	1294	1230	1313	1089	1225	1295	1240	1177	1212
IFNA1	0	0	0	0	0	0	0	0	0	0	0	0	0	0	0	0	0
IGF1R	1186	1096	1200	920	1149	1075	1123	1326	1046	1002	1146	890	969	1172	961	1063	949
IGFBP1	283	489	583	309	173	219	579	158	1353	217	962	404	109	669	109	174	174
IGFBP7	1468	1432	1496	1452	1628	1409	1546	1291	1230	1305	1570	1574	1515	1305	1480	1444	1468
IL6	689	710	539	800	817	564	673	763	694	739	732	692	740	866	721	498	541
IQCB1	1021	985	978	944	954	1011	1025	1113	975	879	998	832	946	981	962	900	950
ISG15	1211	1058	1133	1064	1344	1104	958	978	1198	1327	1068	1193	1140	1062	1248	981	1142
KAT2B	1388	1273	1301	1291	1206	1382	1300	1156	1320	1164	1124	1139	1252	1296	1216	1134	1302
KLF4	1447	1031	1154	1502	1154	1413	1349	1029	1268	1370	1062	1267	1416	932	1009	1209	1115
KRT19	1323	1205	1147	1241	458	1265	1292	1460	1295	1176	1378	803	1224	1317	1268	1298	1337
KRT8	1738	1633	1697	1585	1483	1675	1725	1487	1812	1700	1886	1154	1577	1736	1682	1631	1794
LATS2	1299	1117	1241	1337	1414	1375	1237	1117	1218	1208	1181	1167	1279	1230	1302	1264	1303
LTF	786	926	669	807	777	725	1222	1389	756	425	663	754	880	506	421	361	991
MAP4	1289	1336	1350	1235	1348	1192	1335	1384	1290	1209	1261	1177	1241	1291	1202	1196	1251
MAP4K4	1575	1435	1523	1503	1528	1502	1469	1433	1385	1379	1403	1409	1406	1436	1484	1445	1524
MAPK1	0	0	0	0	0	0	0	0	0	0	0	0	0	0	0	0	0
MAPK14	778	764	797	748	679	745	731	646	842	679	589	692	644	809	705	736	800
MAPK8	1110	1123	1110	1063	1141	1096	1093	1100	1011	893	1115	986	1019	1093	1012	1005	1099
MAPK9	1169	1139	1188	1115	1383	1149	1118	1154	1157	1007	1195	1018	1071	1147	1116	1159	1182
MCL1	1555	1395	1412	1546	1412	1601	1551	1662	1395	1596	1326	1426	1587	1422	1427	1413	1411
MCTS1	1108	1061	1052	1026	1058	1105	1041	1070	1146	964	1067	920	931	1071	991	1009	1064
MDM2	182	175	169	170	238	171	228	0	105	124	288	176	136	55	89	190	196
MDM4	824	824	774	930	783	822	805	512	793	661	901	855	931	721	828	753	860
MGMT	946	766	911	849	896	908	933	1025	884	890	985	830	841	986	849	811	889
MMP1	2497	1572	1703	1525	2520	1782	1591	1598	2210	2231	1849	2058	2045	2352	2517	1606	1826
MMP13	0	0	0	0	0	0	0	0	0	0	0	0	0	0	0	0	0
MMP2	5015	4666	5476	4701	6211	4671	5125	4813	4760	4378	5263	4688	4636	5282	5121	4497	5312
MSH2	1455	1404	1379	1401	1455	1432	1441	1383	1306	1284	1341	1206	1346	1413	1318	1306	1413
MUC1	1170	1111	1211	896	972	937	1055	880	1164	1045	1165	756	1159	1078	1143	1075	1240
MYC	3207	2947	2997	3095	2958	2987	2978	3111	2733	2591	2958	2796	2958	2720	2730	2843	2949
MYCN	773	1153	702	451	523	800	1171	842	1088	682	844	614	741	1386	1209	1059	767
NCL	1659	1701	1670	1632	1665	1676	1694	1743	1609	1486	1560	1532	1599	1698	1617	1592	1681
NLRC4	969	856	909	895	822	790	706	845	892	707	892	1031	810	741	741	755	909
NME1	1230	1233	1153	1035	1169	1154	1153	1271	1102	1066	1310	1045	1074	1255	1085	1105	1160
NOTCH1	969	846	883	969	1141	842	843	804	782	872	874	968	989	790	879	982	970
NOV	1152	941	721	981	1052	974	1035	774	952	586	918	1142	1092	697	716	939	733
NR2C1	1072	1000	927	975	987	1011	998	1147	945	910	1096	918	956	981	953	928	989
NTN1	1158	816	756	1014	1048	985	1064	747	572	578	1093	561	870	872	1021	1087	987
PADI4	439	552	400	232	158	300	345	408	432	672	809	300	380	464	280	158	158
PARK2	100	100	100	100	100	100	100	100	158	100	100	158	100	100	100	100	100
PCBP4	1043	1077	1173	998	1230	1017	1040	915	1163	937	1097	949	1075	1068	991	1052	1053
PCNA	0	0	0	0	0	0	0	0	0	0	0	0	0	0	0	0	0
PDGFRB	1178	1019	1093	1097	1308	1043	1149	1226	958	910	1112	1199	1194	1070	1085	1048	1126
PDRG1	902	831	835	821	890	829	854	988	837	817	865	750	808	890	823	846	920
PEG3	878	999	824	857	988	929	1002	845	815	600	659	853	901	740	985	774	726
PERP	1056	1397	1569	818	1293	1170	1454	868	1522	827	1537	980	1007	1425	1199	1336	1276
PIDD1	1171	1132	1148	1108	1109	1110	1111	1095	1224	1027	1204	1072	1025	1096	1021	1094	1216
PLAUR	1800	1615	1857	1572	1714	1732	1787	1608	1757	1802	1768	1726	1624	1770	1755	1718	1707
POU4F1	69	73	69	140	193	73	271	53	115	74	361	143	71	71	169	73	142
PPM1A	1250	1146	1136	1222	1123	1225	1166	1123	1134	1009	1171	1088	1129	1095	1150	1091	1168
PPM1D	999	1023	960	1013	1076	923	955	1007	939	855	987	894	917	932	947	928	1059
PRC1	1015	988	964	845	1073	893	891	1138	827	1041	1077	824	848	1093	857	933	990
PRKCA	1314	1126	1211	1224	1266	1016	1269	1284	1173	1117	1205	1050	1025	1088	956	1025	1247
PRKD1	1082	987	982	997	1079	1022	1125	953	1098	1024	939	915	979	987	985	839	943
PRKDC	1451	1372	1318	1344	1361	1335	1373	1472	1280	1223	1301	1223	1340	1380	1338	1330	1398
PRKG1	983	957	982	964	1320	950	1060	905	674	777	1024	1042	1056	905	1063	929	960
PRSS50	200	300	535	280	300	280	464	300	158	232	485	232	470	585	500	332	520
PSEN1	1283	1157	1182	1137	1160	1167	1225	1264	1190	1132	1185	1118	1131	1151	1125	1079	1198
PSMD10	1162	1120	1121	1063	1116	1150	1100	1140	1082	1056	1098	1006	1008	1134	1046	1088	1153
PTEN	1322	1191	1214	1295	1190	1296	1168	1138	1124	1100	1035	1150	1233	1188	1204	1212	1264
PTGS2	3536	3246	3081	3729	3572	3811	3675	4906	2895	4588	2727	3067	3560	3898	3405	3333	2803
PTTG1	883	975	875	679	979	763	815	923	855	810	932	796	670	886	664	819	907
RAD51	0	0	0	0	0	0	0	0	0	0	0	0	0	0	0	0	0
RAF1	1693	1584	1582	1576	1597	1557	1550	1662	1651	1542	1516	1467	1466	1552	1460	1444	1568
RAS	1898	1828	1789	1809	1834	1777	1836	1969	1900	1804	1827	1677	1709	1899	1668	1780	1838
RECQL4	828	850	791	726	919	720	782	1059	686	806	925	745	788	912	739	758	964
RGCC	1360	992	1003	1097	1017	1066	1134	972	971	1068	1073	1331	1150	893	1069	1061	1117
RGS16	1223	1136	1161	1383	1154	1027	1453	1042	1368	1068	1294	1236	1394	1294	1130	1367	1331
RPRM	1127	923	895	1216	874	1145	993	849	835	491	1123	173	769	991	1025	990	285
RREB1	1244	1141	1180	1171	1123	1126	1170	1207	1130	1017	1162	1138	1120	1132	1086	1102	1157
RRM2B	1389	1302	1295	1320	1370	1304	1214	1224	1355	1160	1217	1191	1229	1208	1190	1310	1380
S100A2	1189	640	825	556	624	747	728	595	662	552	809	514	687	691	652	632	575
S100A6	1416	1307	1406	1239	1177	1359	1427	1353	1455	1309	1517	1301	1211	1358	1256	1287	1320
SEMA3B	1595	1424	1545	1545	1060	1459	1508	1223	1710	1492	1486	883	1302	1231	1310	1393	1555
SERPINB5	566	865	757	174	465	770	1413	316	284	280	932	597	715	924	827	329	220
SERPINF1	1354	1261	1330	1358	1202	1138	1412	1232	1066	1138	1331	1447	1388	1254	1270	1303	1264
SESN2	1128	1056	1057	1140	1053	969	954	1043	1106	1048	1074	993	1013	958	1009	987	1174
SFN	1026	1164	1171	931	392	1060	1285	958	614	1210	1210	611	1094	1218	1117	1266	777
SGK1	1943	1926	1831	1962	1571	1966	1939	1757	1795	1760	1581	1773	1822	1808	1725	1688	1649
SIAH1	2822	2740	2739	2635	2840	2820	2688	2584	2760	2430	2897	2558	2588	2889	2692	2712	2895
SIVA1	1473	1267	1268	1396	1394	1314	1372	1326	1315	1329	1445	1300	1312	1410	1367	1290	1417
SLC2A1	1762	1540	1964	1368	2124	1712	1895	1417	1828	1563	2041	1499	1521	1979	1819	1532	1966
SLC2A4	439	270	233	400	487	413	323	332	333	289	422	425	314	182	300	209	251
SLC6A6	1180	987	1023	1061	1041	1045	1111	1089	1059	934	1019	1155	1051	922	986	1013	1066
SOX4	1324	1343	1327	1324	1375	1363	1383	1336	1169	1172	1305	1115	1249	1302	1329	1341	1373
SP7	90	142	233	208	312	143	408	200	270	144	416	444	611	643	344	90	179
TCF7L2	908	743	797	801	798	824	772	694	740	715	782	658	775	705	773	751	756
TFDP1	1068	1012	1061	1055	1096	1057	1053	1103	1005	988	1136	978	1026	1034	967	1038	1107
TGFA	898	823	811	928	864	802	936	813	742	756	775	924	777	655	891	778	761
TGFB1	1688	2115	2273	1595	2129	1660	2419	1442	1975	1548	2056	1611	1586	2020	1523	1594	1562
THBS1	0	29	125	15	0	46	117	0	154	211	0	28	0	0	0	0	0
TIAF1	870	801	782	824	723	883	821	806	767	682	929	731	755	745	747	707	644
TIGAR	1094	1083	934	984	1055	968	996	876	1238	992	907	1033	968	977	888	946	982
TLR3	1172	1027	1162	1172	1131	1056	1169	892	1209	838	884	934	951	920	879	1032	1040
TNFRSF10A	1118	1149	1293	1128	1130	1181	1166	973	1232	888	1151	1199	1041	1185	1024	1047	1052
TNFRSF10B	2032	2025	2137	2161	2220	1997	2112	2158	2025	2132	2188	2040	2127	2066	1904	2035	1984
TP53AIP1	931	731	604	674	511	646	393	1628	441	311	662	420	863	536	319	542	475
TP53I13	1289	1146	1304	1182	1223	1157	1214	1092	1245	1108	1403	1139	1154	1234	1194	1148	1209
TP53INP1	1365	1382	1299	1395	1297	1227	1277	1159	1313	1203	1279	1179	1247	1194	1255	1320	1477
VEGFA	2289	2108	2640	2766	2746	2348	1679	3011	2981	3552	2438	1657	1940	2328	2308	2713	3073
VRK1	932	890	819	878	857	806	819	885	787	834	843	825	823	876	826	792	999
WWP1	1078	990	1022	985	1010	1013	986	1174	948	938	1002	975	970	990	954	961	1050
XAF1	1214	1115	1114	1152	1230	1133	1139	1177	1166	1075	1140	1159	1099	1039	1180	1033	1216
YBX1	1442	1420	1368	1357	1375	1366	1402	1446	1308	1343	1485	1373	1318	1399	1317	1306	1415
ZMAT3	1420	1362	1314	1357	1468	1283	1375	1130	1413	1255	1221	1212	1333	1264	1279	1327	1456
TP53	14404	13783	13791	14460	13893	13588	13939		14012	11420	13208	12660	12725	12092	13062	13583	14817
