# Supplementary material for: p53 modeling as a route to mesothelioma patients stratification and novel therapeutic identification
Source: J Transl Med. 2018 Oct 13;16:282. doi: 10.1186/s12967-018-1650-0 (PMC6186085; doi:10.1186/s12967-018-1650-0)
Supplement: Supplementary file 14 — Additional file 14: Figure S1. InStat analysis of 8 genes significantly correlated with stages. This file covers the statistical analysis (types of test and p-values that were obtained for the statistical analysis of genes correlated with stage. [file 12967_2018_1650_MOESM14_ESM.txt]

            Kruskal-Wallis Test (Nonparametric ANOVA)            

AIFM2: The P value is 0.0110, considered significant.
Variation among column medians is significantly greater than expected
by chance.

The P value is approximate (from chi-square distribution) because
at least one column has two or more identical values.

Calculation detail

                 Number     Sum     Mean  
                   of       of       of   
     Group       Points    Ranks    Ranks 
===============  =======  =======  =======
       Column A        1   44.000   44.000
       Column B       11   316.50   28.773
       Column C       36   1007.0   27.972
       Column D       17   777.50   45.735

Kruskal-Wallis Statistic KW = 11.147 (corrected for ties)

Dunn's Multiple Comparisons Test

                                   Mean Rank 
            Comparison             Difference   P value  
================================== ========== ===========
       Column A vs. Column B           15.227  ns  P>0.05
       Column A vs. Column C           16.028  ns  P>0.05
       Column A vs. Column D           -1.735  ns  P>0.05
       Column B vs. Column C           0.8005  ns  P>0.05
       Column B vs. Column D          -16.963  ns  P>0.05
       Column C vs. Column D          -17.763  **  P<0.01


                         Summary of Data                         

                Number
                  of  
     Group      Points    Median  Minimum    Maximum   
=============== ======   ======== ========   ========
       Column A     1      1181.0   1181.0     1181.0
       Column B    11      1143.0   961.00     1215.0
       Column C    36      1122.5   897.00     1306.0
       Column D    17      1191.0   1029.0     1381.0

                       *     *     *


CDKN1B: The P value is 0.0202, considered significant.
Variation among column medians is significantly greater than expected
by chance.

The P value is approximate (from chi-square distribution) because
at least one column has two or more identical values.

Calculation detail

                 Number     Sum     Mean  
                   of       of       of   
     Group       Points    Ranks    Ranks 
===============  =======  =======  =======
       Column A        1   64.000   64.000
       Column B       11   377.50   34.318
       Column C       36   987.50   27.431
       Column D       17   716.00   42.118

Kruskal-Wallis Statistic KW = 9.819 (corrected for ties)

Dunn's Multiple Comparisons Test

                                   Mean Rank 
            Comparison             Difference   P value  
================================== ========== ===========
       Column A vs. Column B           29.682  ns  P>0.05
       Column A vs. Column C           36.569  ns  P>0.05
       Column A vs. Column D           21.882  ns  P>0.05
       Column B vs. Column C            6.888  ns  P>0.05
       Column B vs. Column D           -7.799  ns  P>0.05
       Column C vs. Column D          -14.687  *   P<0.05


                         Summary of Data                         

                Number
                  of  
     Group      Points    Median  Minimum    Maximum   
=============== ======   ======== ========   ========
       Column A     1      791.00   791.00     791.00
       Column B    11      590.00   57.000     777.00
       Column C    36      470.50   41.000     804.00
       Column D    17      669.00   277.00     761.00

                       *     *     *


KAT2B: The P value is 0.0474, considered significant.
Variation among column medians is significantly greater than expected
by chance.

The P value is approximate (from chi-square distribution) because
at least one column has two or more identical values.

Calculation detail

                 Number     Sum     Mean  
                   of       of       of   
     Group       Points    Ranks    Ranks 
===============  =======  =======  =======
       Column A        1   42.000   42.000
       Column B       11   320.00   29.091
       Column C       36   1039.0   28.861
       Column D       17   744.00   43.765

Kruskal-Wallis Statistic KW = 7.934 (corrected for ties)

Dunn's Multiple Comparisons Test

                                   Mean Rank 
            Comparison             Difference   P value  
================================== ========== ===========
       Column A vs. Column B           12.909  ns  P>0.05
       Column A vs. Column C           13.139  ns  P>0.05
       Column A vs. Column D           -1.765  ns  P>0.05
       Column B vs. Column C           0.2298  ns  P>0.05
       Column B vs. Column D          -14.674  ns  P>0.05
       Column C vs. Column D          -14.904  *   P<0.05


                         Summary of Data                         

                Number
                  of  
     Group      Points    Median  Minimum    Maximum   
=============== ======   ======== ========   ========
       Column A     1      1223.0   1223.0     1223.0
       Column B    11      1180.0   972.00     1304.0
       Column C    36      1183.0   991.00     1408.0
       Column D    17      1273.0   1124.0     1388.0

                       *     *     *


MAP4K4: The P value is 0.0310, considered significant.
Variation among column medians is significantly greater than expected
by chance.

The P value is approximate (from chi-square distribution) because
at least one column has two or more identical values.

Calculation detail

                 Number     Sum     Mean  
                   of       of       of   
     Group       Points    Ranks    Ranks 
===============  =======  =======  =======
       Column A        1   57.000   57.000
       Column B       11   395.00   35.909
       Column C       36   982.00   27.278
       Column D       17   711.00   41.824

Kruskal-Wallis Statistic KW = 8.872 (corrected for ties)

Dunn's Multiple Comparisons Test

                                   Mean Rank 
            Comparison             Difference   P value  
================================== ========== ===========
       Column A vs. Column B           21.091  ns  P>0.05
       Column A vs. Column C           29.722  ns  P>0.05
       Column A vs. Column D           15.176  ns  P>0.05
       Column B vs. Column C            8.631  ns  P>0.05
       Column B vs. Column D           -5.914  ns  P>0.05
       Column C vs. Column D          -14.546  ns  P>0.05


                         Summary of Data                         

                Number
                  of  
     Group      Points    Median  Minimum    Maximum   
=============== ======   ======== ========   ========
       Column A     1      1518.0   1518.0     1518.0
       Column B    11      1451.0   1321.0     1535.0
       Column C    36      1380.0   1201.0     1607.0
       Column D    17      1445.0   1379.0     1575.0

                       *     *     *


PDRG1: The P value is 0.0186, considered significant.
Variation among column medians is significantly greater than expected
by chance.

The P value is approximate (from chi-square distribution) because
at least one column has two or more identical values.

Calculation detail

                 Number     Sum     Mean  
                   of       of       of   
     Group       Points    Ranks    Ranks 
===============  =======  =======  =======
       Column A        1   45.000   45.000
       Column B       11   328.00   29.818
       Column C       36   1399.0   38.861
       Column D       17   373.00   21.941

Kruskal-Wallis Statistic KW = 9.990 (corrected for ties)

Dunn's Multiple Comparisons Test

                                   Mean Rank 
            Comparison             Difference   P value  
================================== ========== ===========
       Column A vs. Column B           15.182  ns  P>0.05
       Column A vs. Column C            6.139  ns  P>0.05
       Column A vs. Column D           23.059  ns  P>0.05
       Column B vs. Column C           -9.043  ns  P>0.05
       Column B vs. Column D            7.877  ns  P>0.05
       Column C vs. Column D           16.920  *   P<0.05


                         Summary of Data                         

                Number
                  of  
     Group      Points    Median  Minimum    Maximum   
=============== ======   ======== ========   ========
       Column A     1      910.00   910.00     910.00
       Column B    11      871.00   766.00     1006.0
       Column C    36      896.00   741.00     1179.0
       Column D    17      837.00   750.00     988.00

                       *     *     *


RRM2B: The P value is 0.0234, considered significant.
Variation among column medians is significantly greater than expected
by chance.

The P value is approximate (from chi-square distribution) because
at least one column has two or more identical values.

Calculation detail

                 Number     Sum     Mean  
                   of       of       of   
     Group       Points    Ranks    Ranks 
===============  =======  =======  =======
       Column A        1   63.000   63.000
       Column B       11   358.50   32.591
       Column C       36   1001.5   27.819
       Column D       17   722.00   42.471

Kruskal-Wallis Statistic KW = 9.491 (corrected for ties)

Dunn's Multiple Comparisons Test

                                   Mean Rank 
            Comparison             Difference   P value  
================================== ========== ===========
       Column A vs. Column B           30.409  ns  P>0.05
       Column A vs. Column C           35.181  ns  P>0.05
       Column A vs. Column D           20.529  ns  P>0.05
       Column B vs. Column C            4.771  ns  P>0.05
       Column B vs. Column D           -9.880  ns  P>0.05
       Column C vs. Column D          -14.651  ns  P>0.05


                         Summary of Data                         

                Number
                  of  
     Group      Points    Median  Minimum    Maximum   
=============== ======   ======== ========   ========
       Column A     1      1418.0   1418.0     1418.0
       Column B    11      1278.0   1086.0     1336.0
       Column C    36      1173.0   1037.0     1560.0
       Column D    17      1295.0   1160.0     1389.0

                       *     *     *


SLC2A4: The P value is 0.0103, considered significant.
Variation among column medians is significantly greater than expected
by chance.

The P value is approximate (from chi-square distribution) because
at least one column has two or more identical values.

Calculation detail

                 Number     Sum     Mean  
                   of       of       of   
     Group       Points    Ranks    Ranks 
===============  =======  =======  =======
       Column A        1    8.000    8.000
       Column B       11   430.50   39.136
       Column C       36   1344.0   37.333
       Column D       17   362.50   21.324

Kruskal-Wallis Statistic KW = 11.282 (corrected for ties)

Dunn's Multiple Comparisons Test

                                   Mean Rank 
            Comparison             Difference   P value  
================================== ========== ===========
       Column A vs. Column B          -31.136  ns  P>0.05
       Column A vs. Column C          -29.333  ns  P>0.05
       Column A vs. Column D          -13.324  ns  P>0.05
       Column B vs. Column C            1.803  ns  P>0.05
       Column B vs. Column D           17.813  ns  P>0.05
       Column C vs. Column D           16.010  *   P<0.05


                         Summary of Data                         

                Number
                  of  
     Group      Points    Median  Minimum    Maximum   
=============== ======   ======== ========   ========
       Column A     1      254.00   254.00     254.00
       Column B    11      450.00   251.00     825.00
       Column C    36      428.50   143.00     632.00
       Column D    17      323.00   182.00     487.00

                       *     *     *


ZMAT3: The P value is 0.0176, considered significant.
Variation among column medians is significantly greater than expected
by chance.

The P value is approximate (from chi-square distribution) because
at least one column has two or more identical values.

Calculation detail

                 Number     Sum     Mean  
                   of       of       of   
     Group       Points    Ranks    Ranks 
===============  =======  =======  =======
       Column A        1   64.000   64.000
       Column B       11   389.50   35.409
       Column C       36   978.00   27.167
       Column D       17   713.50   41.971

Kruskal-Wallis Statistic KW = 10.121 (corrected for ties)

Dunn's Multiple Comparisons Test

                                   Mean Rank 
            Comparison             Difference   P value  
================================== ========== ===========
       Column A vs. Column B           28.591  ns  P>0.05
       Column A vs. Column C           36.833  ns  P>0.05
       Column A vs. Column D           22.029  ns  P>0.05
       Column B vs. Column C            8.242  ns  P>0.05
       Column B vs. Column D           -6.561  ns  P>0.05
       Column C vs. Column D          -14.804  *   P<0.05


                         Summary of Data                         

                Number
                  of  
     Group      Points    Median  Minimum    Maximum   
=============== ======   ======== ========   ========
       Column A     1      1479.0   1479.0     1479.0
       Column B    11      1298.0   1062.0     1453.0
       Column C    36      1245.5   1001.0     1567.0
       Column D    17      1327.0   1130.0     1468.0

                       *     *     *
